# Supplementary material for: NF-Y Overexpression in Liver Hepatocellular Carcinoma (HCC)
Source: Int J Mol Sci. 2020 Dec 1;21(23):9157. doi: 10.3390/ijms21239157 (PMC7731131; doi:10.3390/ijms21239157)
Supplement: Supplementary file 1 [file ijms-21-09157-s001.zip]

Archive with 14 entries (11 files):
- SUPPLEMENTARY/
- SUPPLEMENTARY/Table S2_clinical_information.xlsx
- __MACOSX/
- __MACOSX/SUPPLEMENTARY/
- __MACOSX/SUPPLEMENTARY/._Table S2_clinical_information.xlsx
- SUPPLEMENTARY/.DS_Store
- __MACOSX/SUPPLEMENTARY/._.DS_Store
- SUPPLEMENTARY/Figures S1-6.pdf
- __MACOSX/SUPPLEMENTARY/._Figures S1-6.pdf
- SUPPLEMENTARY/Table S1_liver_viral_status.xlsx
- __MACOSX/SUPPLEMENTARY/._Table S1_liver_viral_status.xlsx
- SUPPLEMENTARY/Table S3 DEG.xlsx
- __MACOSX/SUPPLEMENTARY/._Table S3 DEG.xlsx
- __MACOSX/._SUPPLEMENTARY
