# Supplementary material for: NF-Y Overexpression in Liver Hepatocellular Carcinoma (HCC)
Source: Int J Mol Sci. 2020 Dec 1;21(23):9157. doi: 10.3390/ijms21239157 (PMC7731131; doi:10.3390/ijms21239157)
Supplement: Supplementary file 1 [file ijms-21-09157-s001.zip › SUPPLEMENTARY/Table S2_clinical_information.xlsx]

## Sheet: Foglio2
Hybridization REF	VIRUS	stage	cluster	inflammation	wheight	alcoholic_liver	patient.fetoprotein_outcome_value
TCGA-2V-A95S-01A-11R-A37K-07	virus_free	stage_2	cluster1	NA	NA	NA	10793
TCGA-2Y-A9GS-01A-12R-A38B-07	HCV-HBV	NA	cluster3	NA	NA	NA	74
TCGA-2Y-A9GT-01A-11R-A38B-07	HCV-HBV	stage_1	cluster2	NA	NA	NA	17
TCGA-2Y-A9GU-01A-11R-A38B-07	HBV	stage_1	cluster2	NA	NA	NA	304
TCGA-2Y-A9GV-01A-11R-A38B-07	HBV	stage_1	cluster3	NA	NA	NA	6
TCGA-2Y-A9GW-01A-11R-A38B-07	virus_free	stage_1	cluster2	NA	NA	NA	2
TCGA-2Y-A9GX-01A-11R-A38B-07	HBV	stage_1	cluster2	NA	NA	NA	1
TCGA-2Y-A9GY-01A-11R-A38B-07	virus_free	stage_2	cluster3	NA	NA	NA	27600
TCGA-2Y-A9GZ-01A-11R-A39D-07	virus_free	stage_2	cluster3	NA	NA	NA	7
TCGA-2Y-A9H0-01A-11R-A38B-07	virus_free	stage_3	cluster3	NA	NA	NA	7598
TCGA-2Y-A9H1-01A-11R-A38B-07	virus_free	stage_1	cluster2	NA	NA	NA	3
TCGA-2Y-A9H2-01A-12R-A38B-07	HBV	stage_1	cluster1	NA	NA	NA	2
TCGA-2Y-A9H3-01A-11R-A38B-07	HBV	stage_2	cluster1	NA	NA	NA	5640
TCGA-2Y-A9H4-01A-11R-A38B-07	HBV	stage_1	cluster3	NA	NA	NA	11
TCGA-2Y-A9H5-01A-11R-A38B-07	HCV	stage_1	cluster1	NA	NA	NA	11700
TCGA-2Y-A9H6-01A-11R-A39D-07	virus_free	stage_1	cluster1	NA	NA	NA	114
TCGA-2Y-A9H7-01A-11R-A39D-07	HBV	stage_1	cluster1	NA	NA	NA	6
TCGA-2Y-A9H8-01A-11R-A39D-07	HCV-HBV	NA	cluster3	NA	NA	NA	234000
TCGA-2Y-A9H9-01A-21R-A39D-07	virus_free	stage_1	cluster3	NA	NA	NA	12
TCGA-2Y-A9HA-01A-11R-A39D-07	virus_free	stage_2	cluster3	NA	NA	NA	114
TCGA-2Y-A9HB-01A-11R-A39D-07	HCV	stage_1	cluster2	NA	NA	NA	21
TCGA-3K-AAZ8-01A-12R-A39D-07	virus_free	stage_3	cluster3	NA	NA	NA	NA
TCGA-4R-AA8I-01A-11R-A38B-07	HBV	stage_2	cluster3	NA	NA	NA	5
TCGA-5C-A9VG-01A-11R-A37K-07	virus_free	stage_2	cluster1	NA	NA	NA	NA
TCGA-5C-A9VH-01A-11R-A37K-07	virus_free	stage_1	cluster1	NA	NA	NA	NA
TCGA-5C-AAPD-01A-21R-A39D-07	virus_free	stage_2	cluster1	NA	NA	NA	NA
TCGA-5R-AA1C-01A-11R-A41C-07	HBV	stage_2	cluster2	NA	NA	NA	2
TCGA-5R-AA1D-01A-11R-A38B-07	HBV	stage_3	cluster1	NA	NA	NA	5
TCGA-5R-AAAM-01A-12R-A41C-07	HBV	stage_2	cluster2	NA	NA	NA	32
TCGA-BC-4072-01B-11R-A155-07	virus_free	stage_3	cluster1	presence_of_inflammation	NA	not_alcoholic	NA
TCGA-BC-4073-01B-02R-A131-07	virus_free	stage_3	cluster3	none_or_minimal_inflammation	NA	not_alcoholic	NA
TCGA-BC-A10Q-01A-11R-A131-07	virus_free	NA	cluster1	NA	NA	NA	NA
TCGA-BC-A10R-01A-11R-A131-07	virus_free	NA	cluster1	none_or_minimal_inflammation	NA	not_alcoholic	27
TCGA-BC-A10S-01A-22R-A131-07	virus_free	NA	cluster2	none_or_minimal_inflammation	NA	alcoholic_liver	NA
TCGA-BC-A10T-01A-11R-A131-07	virus_free	NA	cluster3	none_or_minimal_inflammation	NA	not_alcoholic	NA
TCGA-BC-A10U-01A-11R-A131-07	virus_free	NA	cluster3	none_or_minimal_inflammation	NA	alcoholic_liver	38
TCGA-BC-A10W-01A-11R-A131-07	HBV	NA	cluster1	none_or_minimal_inflammation	NA	not_alcoholic	79
TCGA-BC-A10X-01A-11R-A131-07	virus_free	stage_3	cluster1	none_or_minimal_inflammation	NA	not_alcoholic	264
TCGA-BC-A10Y-01A-11R-A131-07	virus_free	NA	cluster3	none_or_minimal_inflammation	Overweight	alcoholic_liver	10575
TCGA-BC-A10Z-01A-11R-A131-07	virus_free	stage_1	cluster3	none_or_minimal_inflammation	NA	not_alcoholic	779
TCGA-BC-A110-01A-11R-A131-07	virus_free	NA	cluster1	none_or_minimal_inflammation	Obese	alcoholic_liver	NA
TCGA-BC-A112-01A-11R-A131-07	virus_free	NA	cluster1	presence_of_inflammation	Obese	alcoholic_liver	233
TCGA-BC-A216-01A-11R-A155-07	virus_free	stage_3	cluster3	none_or_minimal_inflammation	Obese	not_alcoholic	831
TCGA-BC-A217-01A-11R-A155-07	virus_free	stage_2	cluster3	none_or_minimal_inflammation	Obese	alcoholic_liver	28
TCGA-BC-A3KF-01A-11R-A213-07	virus_free	stage_1	cluster3	none_or_minimal_inflammation	Normal	not_alcoholic	NA
TCGA-BC-A3KG-01A-11R-A213-07	virus_free	stage_2	cluster3	none_or_minimal_inflammation	Overweight	alcoholic_liver	618
TCGA-BC-A5W4-01A-11R-A28V-07	virus_free	stage_3	cluster3	none_or_minimal_inflammation	Obese	alcoholic_liver	NA
TCGA-BC-A69H-01A-11R-A311-07	virus_free	stage_2	cluster1	none_or_minimal_inflammation	Normal	alcoholic_liver	103900
TCGA-BC-A69I-01A-11R-A311-07	virus_free	stage_1	cluster2	presence_of_inflammation	Overweight	not_alcoholic	2
TCGA-BC-A8YO-01A-11R-A37K-07	virus_free	stage_3	cluster3	NA	NA	NA	NA
TCGA-BD-A2L6-01A-11R-A213-07	HBV	NA	cluster3	NA	Obese	alcoholic_liver	53
TCGA-BD-A3EP-01A-11R-A22L-07	virus_free	stage_1	cluster2	NA	Overweight	not_alcoholic	17
TCGA-BD-A3ER-01A-11R-A213-07	HBV	stage_2	cluster2	NA	NA	NA	5
TCGA-BW-A5NO-01A-11R-A27V-07	virus_free	stage_3	cluster3	none_or_minimal_inflammation	NA	not_alcoholic	NA
TCGA-BW-A5NP-01A-11R-A27V-07	virus_free	stage_4	cluster1	none_or_minimal_inflammation	NA	not_alcoholic	143684
TCGA-BW-A5NQ-01A-11R-A27V-07	virus_free	stage_1	cluster3	presence_of_inflammation	NA	alcoholic_liver	NA
TCGA-CC-5258-01A-01R-A131-07	virus_free	stage_2	cluster1	none_or_minimal_inflammation	NA	NA	NA
TCGA-CC-5259-01A-31R-A213-07	HBV	stage_3	cluster2	none_or_minimal_inflammation	Normal	not_alcoholic	NA
TCGA-CC-5260-01A-01R-A131-07	HBV	stage_3	cluster1	none_or_minimal_inflammation	Normal	NA	NA
TCGA-CC-5261-01A-01R-A131-07	HBV	stage_2	cluster1	presence_of_inflammation	Normal	NA	NA
TCGA-CC-5262-01A-01R-A131-07	HBV	stage_3	cluster2	none_or_minimal_inflammation	Normal	not_alcoholic	NA
TCGA-CC-5263-01A-01R-A131-07	HBV	stage_3	cluster3	none_or_minimal_inflammation	Normal	not_alcoholic	NA
TCGA-CC-5264-01A-01R-A131-07	HBV	stage_3	cluster3	none_or_minimal_inflammation	Normal	NA	NA
TCGA-CC-A123-01A-11R-A131-07	HBV	stage_3	cluster2	none_or_minimal_inflammation	NA	NA	NA
TCGA-CC-A1HT-01A-11R-A131-07	HBV	stage_3	cluster1	presence_of_inflammation	Normal	not_alcoholic	NA
TCGA-CC-A3M9-01A-11R-A213-07	HBV	stage_3	cluster1	presence_of_inflammation	Normal	alcoholic_liver	NA
TCGA-CC-A3MA-01A-11R-A213-07	HBV	stage_3	cluster1	none_or_minimal_inflammation	Normal	alcoholic_liver	NA
TCGA-CC-A3MB-01A-11R-A213-07	HBV	stage_3	cluster2	none_or_minimal_inflammation	Normal	not_alcoholic	NA
TCGA-CC-A3MC-01A-11R-A22L-07	HBV	stage_3	cluster1	none_or_minimal_inflammation	Normal	alcoholic_liver	NA
TCGA-CC-A5UC-01A-11R-A28V-07	HBV	stage_3	cluster1	none_or_minimal_inflammation	Normal	alcoholic_liver	NA
TCGA-CC-A5UD-01A-11R-A28V-07	HBV	stage_3	cluster2	none_or_minimal_inflammation	Normal	alcoholic_liver	NA
TCGA-CC-A5UE-01A-11R-A28V-07	HBV	stage_3	cluster3	none_or_minimal_inflammation	Normal	alcoholic_liver	NA
TCGA-CC-A7IE-01A-21R-A38B-07	HBV	stage_3	cluster1	NA	NA	NA	NA
TCGA-CC-A7IF-01A-11R-A33J-07	HBV	stage_3	cluster1	none_or_minimal_inflammation	Normal	alcoholic_liver	NA
TCGA-CC-A7IG-01A-11R-A33J-07	HBV	stage_2	cluster1	none_or_minimal_inflammation	Normal	alcoholic_liver	NA
TCGA-CC-A7IH-01A-11R-A33J-07	HBV	stage_3	cluster3	none_or_minimal_inflammation	Normal	alcoholic_liver	NA
TCGA-CC-A7II-01A-11R-A33J-07	HBV	stage_3	cluster1	none_or_minimal_inflammation	Normal	alcoholic_liver	NA
TCGA-CC-A7IJ-01A-11R-A33R-07	HBV	stage_2	cluster1	none_or_minimal_inflammation	Normal	alcoholic_liver	NA
TCGA-CC-A7IK-01A-12R-A33R-07	HBV	stage_3	cluster3	none_or_minimal_inflammation	Normal	alcoholic_liver	NA
TCGA-CC-A7IL-01A-11R-A33R-07	HBV	stage_3	cluster3	none_or_minimal_inflammation	Normal	alcoholic_liver	NA
TCGA-CC-A8HS-01A-11R-A36F-07	HBV	stage_3	cluster1	NA	NA	NA	NA
TCGA-CC-A8HT-01A-11R-A36F-07	HBV	stage_3	cluster3	NA	NA	NA	NA
TCGA-CC-A8HU-01A-11R-A36F-07	HBV	stage_3	cluster1	NA	NA	NA	NA
TCGA-CC-A8HV-01A-11R-A36F-07	HBV	stage_2	cluster1	NA	NA	NA	NA
TCGA-CC-A9FS-01A-11R-A37K-07	HBV	stage_2	cluster2	NA	NA	NA	NA
TCGA-CC-A9FU-01A-11R-A37K-07	HBV	stage_3	cluster3	NA	NA	NA	NA
TCGA-CC-A9FV-01A-11R-A37K-07	HBV	stage_3	cluster1	NA	NA	NA	NA
TCGA-CC-A9FW-01A-11R-A37K-07	HBV	stage_3	cluster3	NA	NA	NA	NA
TCGA-DD-A113-01A-11R-A131-07	HBV	stage_2	cluster1	none_or_minimal_inflammation	Normal	not_alcoholic	133
TCGA-DD-A114-01A-11R-A131-07	HCV-HBV	stage_2	cluster1	none_or_minimal_inflammation	Normal	not_alcoholic	21
TCGA-DD-A115-01A-11R-A131-07	HBV	stage_3	cluster3	none_or_minimal_inflammation	Overweight	alcoholic_liver	10
TCGA-DD-A116-01A-11R-A131-07	HBV	stage_3	cluster1	presence_of_inflammation	Normal	not_alcoholic	24
TCGA-DD-A118-01A-11R-A131-07	HBV	stage_2	cluster1	presence_of_inflammation	Overweight	NA	85150
TCGA-DD-A119-01A-11R-A131-07	HBV	stage_4	cluster1	none_or_minimal_inflammation	Normal	not_alcoholic	1836
TCGA-DD-A11A-01A-11R-A131-07	HBV	stage_1	cluster2	none_or_minimal_inflammation	Overweight	not_alcoholic	223
TCGA-DD-A11B-01A-11R-A131-07	HBV	stage_1	cluster2	none_or_minimal_inflammation	Obese	not_alcoholic	15
TCGA-DD-A11C-01A-11R-A131-07	HBV	stage_1	cluster3	none_or_minimal_inflammation	Obese	NA	11
TCGA-DD-A11D-01A-11R-A131-07	virus_free	stage_1	cluster3	none_or_minimal_inflammation	Overweight	not_alcoholic	8
TCGA-DD-A1EA-01A-11R-A131-07	HBV	stage_2	cluster3	none_or_minimal_inflammation	Obese	not_alcoholic	3
TCGA-DD-A1EB-01A-11R-A131-07	HBV	stage_1	cluster2	none_or_minimal_inflammation	Normal	not_alcoholic	7
TCGA-DD-A1EC-01A-21R-A131-07	virus_free	stage_1	cluster1	presence_of_inflammation	Normal	NA	2
TCGA-DD-A1ED-01A-11R-A155-07	HBV	stage_1	cluster1	none_or_minimal_inflammation	Obese	alcoholic_liver	3
TCGA-DD-A1EE-01A-11R-A131-07	HCV-HBV	stage_3	cluster3	none_or_minimal_inflammation	Overweight	not_alcoholic	3
TCGA-DD-A1EF-01A-11R-A131-07	HBV	stage_1	cluster1	presence_of_inflammation	Obese	not_alcoholic	16211
TCGA-DD-A1EG-01A-11R-A213-07	HBV	stage_1	cluster3	presence_of_inflammation	Overweight	alcoholic_liver	16
TCGA-DD-A1EH-01A-11R-A131-07	HBV	stage_3	cluster1	none_or_minimal_inflammation	Normal	not_alcoholic	94340
TCGA-DD-A1EI-01A-11R-A131-07	HBV	stage_1	cluster1	presence_of_inflammation	Normal	not_alcoholic	24
TCGA-DD-A1EJ-01A-11R-A155-07	HBV	stage_3	cluster3	none_or_minimal_inflammation	Overweight	not_alcoholic	18840
TCGA-DD-A1EK-01A-11R-A213-07	HBV	stage_4	cluster3	none_or_minimal_inflammation	Obese	not_alcoholic	19
TCGA-DD-A1EL-01A-11R-A155-07	HBV	stage_2	cluster3	none_or_minimal_inflammation	Normal	not_alcoholic	5
TCGA-DD-A39V-01A-11R-A213-07	virus_free	stage_2	cluster3	none_or_minimal_inflammation	Overweight	not_alcoholic	NA
TCGA-DD-A39W-01A-11R-A213-07	virus_free	stage_3	cluster2	none_or_minimal_inflammation	Normal	not_alcoholic	NA
TCGA-DD-A39X-01A-11R-A213-07	HBV	stage_1	cluster1	none_or_minimal_inflammation	Normal	not_alcoholic	10
TCGA-DD-A39Y-01A-11R-A213-07	HBV	stage_1	cluster3	none_or_minimal_inflammation	Overweight	not_alcoholic	5600
TCGA-DD-A39Z-01A-11R-A213-07	virus_free	stage_2	cluster2	NA	Normal	alcoholic_liver	NA
TCGA-DD-A3A1-01A-11R-A213-07	virus_free	stage_3	cluster3	presence_of_inflammation	Normal	not_alcoholic	6
TCGA-DD-A3A2-01A-11R-A213-07	virus_free	stage_1	cluster2	none_or_minimal_inflammation	Overweight	not_alcoholic	NA
TCGA-DD-A3A3-01A-11R-A22L-07	virus_free	stage_1	cluster1	none_or_minimal_inflammation	Overweight	not_alcoholic	6
TCGA-DD-A3A4-01A-11R-A22L-07	virus_free	stage_3	cluster2	none_or_minimal_inflammation	Normal	not_alcoholic	NA
TCGA-DD-A3A5-01A-11R-A22L-07	virus_free	stage_3	cluster3	none_or_minimal_inflammation	Normal	not_alcoholic	55
TCGA-DD-A3A6-01A-11R-A22L-07	HBV	stage_2	cluster1	NA	NA	NA	NA
TCGA-DD-A3A7-01A-11R-A22L-07	HBV	stage_3	cluster2	none_or_minimal_inflammation	Normal	alcoholic_liver	120
TCGA-DD-A3A8-01A-11R-A22L-07	HBV	stage_2	cluster2	none_or_minimal_inflammation	Obese	not_alcoholic	4
TCGA-DD-A3A9-01A-11R-A266-07	virus_free	stage_4	cluster1	none_or_minimal_inflammation	Normal	not_alcoholic	19930
TCGA-DD-A4NA-01A-11R-A266-07	HBV	stage_3	cluster1	none_or_minimal_inflammation	Obese	not_alcoholic	3
TCGA-DD-A4NB-01A-12R-A266-07	virus_free	stage_1	cluster1	none_or_minimal_inflammation	Normal	not_alcoholic	3
TCGA-DD-A4ND-01A-11R-A266-07	virus_free	stage_1	cluster2	none_or_minimal_inflammation	Obese	not_alcoholic	NA
TCGA-DD-A4NE-01A-11R-A27V-07	HCV-HBV	stage_3	cluster2	none_or_minimal_inflammation	Overweight	not_alcoholic	28
TCGA-DD-A4NF-01A-11R-A27V-07	HCV-HBV	stage_1	cluster2	none_or_minimal_inflammation	Overweight	not_alcoholic	6
TCGA-DD-A4NG-01A-11R-A27V-07	HBV	stage_3	cluster1	none_or_minimal_inflammation	Obese	alcoholic_liver	3
TCGA-DD-A4NH-01A-11R-A27V-07	HBV	stage_3	cluster1	presence_of_inflammation	Obese	alcoholic_liver	92889
TCGA-DD-A4NI-01A-11R-A27V-07	HBV	stage_2	cluster2	presence_of_inflammation	Obese	alcoholic_liver	6
TCGA-DD-A4NJ-01A-11R-A27V-07	HBV	stage_2	cluster3	none_or_minimal_inflammation	Obese	not_alcoholic	5
TCGA-DD-A4NK-01A-11R-A28V-07	HBV	stage_3	cluster3	none_or_minimal_inflammation	NA	not_alcoholic	3
TCGA-DD-A4NL-01A-11R-A28V-07	HBV	stage_1	cluster1	none_or_minimal_inflammation	Obese	alcoholic_liver	2
TCGA-DD-A4NN-01A-11R-A28V-07	virus_free	stage_1	cluster1	none_or_minimal_inflammation	Normal	not_alcoholic	4223
TCGA-DD-A4NO-01A-11R-A28V-07	HCV-HBV	stage_1	cluster2	presence_of_inflammation	Obese	not_alcoholic	3
TCGA-DD-A4NP-01A-11R-A28V-07	HBV	stage_1	cluster2	none_or_minimal_inflammation	Overweight	not_alcoholic	2
TCGA-DD-A4NQ-01A-21R-A28V-07	HCV-HBV	stage_2	cluster3	none_or_minimal_inflammation	Overweight	not_alcoholic	141
TCGA-DD-A4NR-01A-11R-A311-07	HBV	stage_1	cluster1	presence_of_inflammation	Normal	not_alcoholic	40250
TCGA-DD-A4NS-01A-11R-A311-07	HBV	stage_1	cluster1	NA	Normal	alcoholic_liver	2
TCGA-DD-A4NV-01A-11R-A311-07	HBV	stage_3	cluster2	presence_of_inflammation	Obese	not_alcoholic	3
TCGA-DD-A73A-01A-12R-A32O-07	HBV	stage_1	cluster3	none_or_minimal_inflammation	Obese	alcoholic_liver	4
TCGA-DD-A73B-01A-12R-A32O-07	HBV	stage_1	cluster2	none_or_minimal_inflammation	Obese	not_alcoholic	30
TCGA-DD-A73C-01A-12R-A33J-07	HBV	stage_3	cluster2	none_or_minimal_inflammation	Normal	not_alcoholic	3
TCGA-DD-A73D-01A-12R-A32O-07	HCV-HBV	stage_2	cluster3	none_or_minimal_inflammation	Obese	not_alcoholic	4
TCGA-DD-A73E-01A-12R-A32O-07	HBV	stage_1	cluster3	none_or_minimal_inflammation	Obese	alcoholic_liver	1
TCGA-DD-A73F-01A-11R-A32O-07	virus_free	stage_1	cluster3	presence_of_inflammation	Overweight	not_alcoholic	283
TCGA-DD-A73G-01A-22R-A32O-07	HBV	stage_1	cluster1	none_or_minimal_inflammation	Normal	not_alcoholic	2035400
TCGA-DD-AA3A-01A-11R-A37K-07	HBV	stage_1	cluster1	NA	NA	NA	1
TCGA-DD-AAC8-01A-11R-A41C-07	virus_free	stage_1	NS	NA	NA	NA	1
TCGA-DD-AAC9-01A-11R-A41C-07	virus_free	stage_1	cluster2	NA	NA	NA	5
TCGA-DD-AACA-01A-11R-A41C-07	virus_free	stage_1	cluster3	NA	NA	NA	7
TCGA-DD-AACA-02B-11R-A41C-07	virus_free	stage_1	cluster3	NA	NA	NA	7
TCGA-DD-AACB-01A-11R-A41C-07	virus_free	stage_1	cluster3	NA	NA	NA	1902
TCGA-DD-AACC-01A-11R-A41C-07	virus_free	stage_1	cluster2	NA	NA	NA	24
TCGA-DD-AACD-01A-11R-A41C-07	virus_free	stage_1	cluster1	NA	NA	NA	2
TCGA-DD-AACE-01A-11R-A41C-07	virus_free	stage_1	cluster3	NA	NA	NA	2
TCGA-DD-AACF-01A-11R-A41C-07	virus_free	stage_1	cluster2	NA	NA	NA	16
TCGA-DD-AACG-01A-11R-A41C-07	virus_free	stage_2	NS	NA	NA	NA	11718
TCGA-DD-AACH-01A-11R-A41C-07	virus_free	stage_2	NS	NA	NA	NA	7
TCGA-DD-AACI-01A-11R-A41C-07	virus_free	stage_2	cluster2	NA	NA	NA	1
TCGA-DD-AACJ-01A-11R-A41C-07	virus_free	stage_2	cluster3	NA	NA	NA	25
TCGA-DD-AACK-01A-11R-A41C-07	virus_free	stage_1	cluster2	NA	NA	NA	5
TCGA-DD-AACL-01A-11R-A41C-07	virus_free	stage_1	cluster1	NA	NA	NA	1368
TCGA-DD-AACN-01A-11R-A41C-07	virus_free	stage_1	cluster1	NA	NA	NA	699
TCGA-DD-AACO-01A-11R-A41C-07	virus_free	stage_1	cluster2	NA	NA	NA	5
TCGA-DD-AACP-01A-11R-A41C-07	virus_free	stage_1	cluster1	NA	NA	NA	227
TCGA-DD-AACQ-01A-11R-A41C-07	virus_free	stage_2	cluster3	NA	NA	NA	7
TCGA-DD-AACS-01A-11R-A41C-07	virus_free	stage_1	cluster3	NA	NA	NA	1
TCGA-DD-AACT-01A-11R-A41C-07	virus_free	stage_1	cluster2	NA	NA	NA	4
TCGA-DD-AACU-01A-11R-A41C-07	virus_free	stage_1	cluster3	NA	NA	NA	22
TCGA-DD-AACV-01A-11R-A41C-07	virus_free	stage_1	cluster3	NA	NA	NA	9
TCGA-DD-AACW-01A-11R-A41C-07	virus_free	stage_1	cluster1	NA	NA	NA	1726
TCGA-DD-AACX-01A-11R-A41C-07	virus_free	stage_2	cluster3	NA	NA	NA	3
TCGA-DD-AACY-01A-11R-A41C-07	virus_free	stage_1	cluster1	NA	NA	NA	290
TCGA-DD-AACZ-01A-11R-A41C-07	virus_free	stage_1	cluster3	NA	NA	NA	25
TCGA-DD-AAD0-01A-11R-A41C-07	virus_free	stage_1	cluster3	NA	NA	NA	4
TCGA-DD-AAD1-01A-11R-A41C-07	virus_free	stage_1	cluster1	NA	NA	NA	451
TCGA-DD-AAD2-01A-11R-A41C-07	virus_free	stage_1	cluster1	NA	NA	NA	25
TCGA-DD-AAD3-01A-11R-A41C-07	virus_free	stage_1	cluster3	NA	NA	NA	NA
TCGA-DD-AAD5-01A-11R-A41C-07	virus_free	stage_1	cluster1	NA	NA	NA	73
TCGA-DD-AAD6-01A-11R-A41C-07	virus_free	stage_3	cluster3	NA	NA	NA	NA
TCGA-DD-AAD8-01A-11R-A41C-07	virus_free	stage_1	cluster3	NA	NA	NA	4
TCGA-DD-AADA-01A-11R-A41C-07	virus_free	stage_1	cluster1	NA	NA	NA	8698
TCGA-DD-AADB-01A-11R-A41C-07	virus_free	stage_1	cluster1	NA	NA	NA	419
TCGA-DD-AADC-01A-11R-A41C-07	virus_free	stage_1	cluster3	NA	NA	NA	36
TCGA-DD-AADD-01A-11R-A41C-07	virus_free	stage_1	cluster3	NA	NA	NA	9804
TCGA-DD-AADF-01A-11R-A41C-07	virus_free	stage_1	cluster3	NA	NA	NA	725
TCGA-DD-AADG-01A-11R-A41C-07	virus_free	stage_3	cluster3	NA	NA	NA	2256
TCGA-DD-AADI-01A-11R-A41C-07	virus_free	stage_1	cluster1	NA	NA	NA	27
TCGA-DD-AADJ-01A-11R-A41C-07	virus_free	stage_1	cluster2	NA	NA	NA	708
TCGA-DD-AADK-01A-11R-A41C-07	virus_free	stage_2	cluster2	NA	NA	NA	236
TCGA-DD-AADL-01A-11R-A41C-07	virus_free	stage_1	cluster3	NA	NA	NA	14
TCGA-DD-AADM-01A-11R-A41C-07	virus_free	stage_2	cluster2	NA	NA	NA	112
TCGA-DD-AADN-01A-11R-A41C-07	virus_free	stage_1	cluster1	NA	NA	NA	151367
TCGA-DD-AADO-01A-11R-A41C-07	virus_free	stage_1	cluster2	NA	NA	NA	176037
TCGA-DD-AADP-01A-11R-A39D-07	virus_free	stage_1	cluster3	NA	NA	NA	9
TCGA-DD-AADQ-01A-11R-A41C-07	virus_free	stage_2	cluster1	NA	NA	NA	7
TCGA-DD-AADR-01A-11R-A41C-07	virus_free	stage_1	cluster2	NA	NA	NA	3
TCGA-DD-AADS-01A-11R-A41C-07	virus_free	stage_1	cluster2	NA	NA	NA	11
TCGA-DD-AADU-01A-11R-A41C-07	virus_free	stage_2	NS	NA	NA	NA	52
TCGA-DD-AADV-01A-11R-A39D-07	virus_free	stage_1	cluster3	NA	NA	NA	11
TCGA-DD-AADW-01A-11R-A39D-07	virus_free	stage_1	cluster1	NA	NA	NA	250
TCGA-DD-AADY-01A-11R-A41C-07	virus_free	stage_1	cluster3	NA	NA	NA	9
TCGA-DD-AAE0-01A-11R-A41C-07	virus_free	stage_3	cluster1	NA	NA	NA	8751
TCGA-DD-AAE1-01A-11R-A41C-07	virus_free	stage_1	cluster1	NA	NA	NA	2693
TCGA-DD-AAE2-01A-11R-A41C-07	virus_free	stage_1	cluster3	NA	NA	NA	41
TCGA-DD-AAE3-01A-11R-A41C-07	virus_free	stage_1	cluster2	NA	NA	NA	2
TCGA-DD-AAE4-01A-11R-A41C-07	virus_free	stage_1	cluster2	NA	NA	NA	7
TCGA-DD-AAE6-01A-11R-A41C-07	virus_free	stage_1	cluster3	NA	NA	NA	113
TCGA-DD-AAE7-01A-11R-A41C-07	virus_free	stage_1	cluster1	NA	NA	NA	1
TCGA-DD-AAE9-01A-11R-A41C-07	virus_free	stage_1	cluster3	NA	NA	NA	3
TCGA-DD-AAEA-01A-11R-A41C-07	virus_free	stage_1	cluster3	NA	NA	NA	2
TCGA-DD-AAEB-01A-11R-A41C-07	virus_free	stage_1	cluster2	NA	NA	NA	1
TCGA-DD-AAED-01A-12R-A41C-07	virus_free	stage_1	cluster1	NA	NA	NA	2405
TCGA-DD-AAEE-01A-11R-A41C-07	virus_free	stage_1	cluster3	NA	NA	NA	3
TCGA-DD-AAEG-01A-11R-A39D-07	virus_free	stage_1	cluster1	NA	NA	NA	1
TCGA-DD-AAEH-01A-11R-A41C-07	virus_free	stage_1	cluster2	NA	NA	NA	NA
TCGA-DD-AAEI-01A-11R-A41C-07	virus_free	stage_1	cluster2	NA	NA	NA	24
TCGA-DD-AAEK-01A-11R-A41C-07	virus_free	stage_2	cluster2	NA	NA	NA	5166
TCGA-DD-AAVP-01A-11R-A41C-07	virus_free	stage_1	cluster2	NA	NA	NA	2
TCGA-DD-AAVQ-01A-11R-A41C-07	virus_free	stage_1	cluster1	NA	NA	NA	1456
TCGA-DD-AAVR-01A-11R-A41C-07	virus_free	stage_1	cluster2	NA	NA	NA	36
TCGA-DD-AAVS-01A-11R-A41C-07	virus_free	stage_1	cluster1	NA	NA	NA	50149
TCGA-DD-AAVU-01A-11R-A41C-07	virus_free	stage_2	cluster2	NA	NA	NA	2
TCGA-DD-AAVV-01A-11R-A41C-07	virus_free	stage_2	cluster2	NA	NA	NA	7
TCGA-DD-AAVW-01A-11R-A41C-07	virus_free	stage_1	cluster1	NA	NA	NA	927
TCGA-DD-AAVX-01A-11R-A41C-07	virus_free	stage_2	cluster2	NA	NA	NA	1
TCGA-DD-AAVY-01A-11R-A41C-07	virus_free	stage_3	cluster3	NA	NA	NA	11
TCGA-DD-AAVZ-01A-11R-A41C-07	virus_free	stage_1	cluster2	NA	NA	NA	945
TCGA-DD-AAW0-01A-11R-A41C-07	virus_free	stage_1	cluster1	NA	NA	NA	3
TCGA-DD-AAW1-01A-11R-A41C-07	virus_free	stage_3	cluster2	NA	NA	NA	4
TCGA-DD-AAW2-01A-11R-A41C-07	virus_free	stage_1	cluster3	NA	NA	NA	3
TCGA-DD-AAW3-01A-11R-A41C-07	virus_free	stage_1	cluster3	NA	NA	NA	3
TCGA-ED-A459-01A-11R-A266-07	HBV	stage_2	cluster2	none_or_minimal_inflammation	Normal	NA	267
TCGA-ED-A4XI-01A-11R-A266-07	HBV	stage_2	cluster1	none_or_minimal_inflammation	Normal	not_alcoholic	573
TCGA-ED-A5KG-01A-11R-A27V-07	HBV	stage_2	cluster1	presence_of_inflammation	Normal	not_alcoholic	3177
TCGA-ED-A627-01A-12R-A311-07	HBV	stage_1	cluster1	none_or_minimal_inflammation	Normal	alcoholic_liver	NA
TCGA-ED-A66X-01A-11R-A311-07	HBV	stage_3	cluster1	none_or_minimal_inflammation	Normal	alcoholic_liver	5840
TCGA-ED-A66Y-01A-11R-A311-07	HBV	stage_3	cluster1	none_or_minimal_inflammation	Normal	not_alcoholic	12100
TCGA-ED-A7PX-01A-51R-A352-07	HBV	stage_2	cluster1	none_or_minimal_inflammation	Normal	not_alcoholic	24
TCGA-ED-A7PY-01A-11R-A33R-07	HBV	stage_2	cluster1	none_or_minimal_inflammation	Normal	not_alcoholic	2
TCGA-ED-A7PZ-01A-11R-A33R-07	HBV	stage_2	cluster3	none_or_minimal_inflammation	Normal	not_alcoholic	2
TCGA-ED-A7XO-01A-11R-A352-07	HBV	stage_3	cluster3	none_or_minimal_inflammation	Normal	not_alcoholic	4
TCGA-ED-A7XP-01A-11R-A352-07	HBV	stage_2	cluster1	none_or_minimal_inflammation	Normal	not_alcoholic	18
TCGA-ED-A82E-01A-11R-A352-07	HBV	stage_3	cluster1	none_or_minimal_inflammation	Normal	not_alcoholic	4
TCGA-ED-A8O5-01A-11R-A36F-07	HBV	stage_3	cluster1	NA	NA	NA	498
TCGA-ED-A8O6-01A-11R-A36F-07	HBV	stage_3	cluster1	NA	NA	NA	3000
TCGA-ED-A97K-01A-21R-A38B-07	HBV	stage_3	cluster1	NA	NA	NA	3
TCGA-EP-A12J-01A-11R-A131-07	virus_free	stage_1	cluster2	none_or_minimal_inflammation	NA	not_alcoholic	NA
TCGA-EP-A26S-01A-11R-A16W-07	virus_free	stage_1	cluster3	none_or_minimal_inflammation	Normal	alcoholic_liver	NA
TCGA-EP-A2KA-01A-11R-A180-07	virus_free	stage_3	cluster2	none_or_minimal_inflammation	NA	not_alcoholic	13
TCGA-EP-A2KB-01A-11R-A180-07	virus_free	stage_1	cluster2	none_or_minimal_inflammation	Overweight	not_alcoholic	2128
TCGA-EP-A2KC-01A-11R-A213-07	virus_free	stage_1	cluster3	none_or_minimal_inflammation	NA	not_alcoholic	43
TCGA-EP-A3JL-01A-11R-A213-07	virus_free	stage_1	cluster2	none_or_minimal_inflammation	Overweight	alcoholic_liver	13
TCGA-EP-A3RK-01A-11R-A22L-07	virus_free	stage_3	cluster2	presence_of_inflammation	Obese	alcoholic_liver	7
TCGA-ES-A2HS-01A-11R-A180-07	virus_free	stage_1	cluster2	NA	Overweight	not_alcoholic	1
TCGA-ES-A2HT-01A-12R-A180-07	virus_free	stage_1	cluster1	NA	Overweight	not_alcoholic	4
TCGA-FV-A23B-01A-11R-A16W-07	virus_free	stage_2	cluster2	none_or_minimal_inflammation	NA	not_alcoholic	NA
TCGA-FV-A2QQ-01A-11R-A22L-07	virus_free	stage_1	cluster2	presence_of_inflammation	NA	alcoholic_liver	NA
TCGA-FV-A2QR-01A-11R-A213-07	virus_free	stage_1	cluster3	none_or_minimal_inflammation	NA	not_alcoholic	NA
TCGA-FV-A3I0-01A-11R-A22L-07	virus_free	stage_2	cluster1	NA	NA	NA	NA
TCGA-FV-A3I1-01A-11R-A22L-07	HBV	stage_2	cluster3	none_or_minimal_inflammation	NA	alcoholic_liver	NA
TCGA-FV-A3R2-01A-11R-A22L-07	HBV	stage_1	cluster3	none_or_minimal_inflammation	NA	not_alcoholic	NA
TCGA-FV-A3R3-01A-11R-A22L-07	virus_free	stage_1	cluster1	none_or_minimal_inflammation	Obese	not_alcoholic	NA
TCGA-FV-A495-01A-11R-A266-07	virus_free	stage_2	cluster2	none_or_minimal_inflammation	Normal	not_alcoholic	39
TCGA-FV-A496-01A-11R-A266-07	virus_free	stage_1	cluster2	none_or_minimal_inflammation	Normal	not_alcoholic	67
TCGA-FV-A4ZP-01A-12R-A266-07	virus_free	stage_3	cluster1	presence_of_inflammation	Normal	alcoholic_liver	20326
TCGA-FV-A4ZQ-01A-11R-A266-07	HCV	stage_1	cluster2	none_or_minimal_inflammation	NA	not_alcoholic	NA
TCGA-G3-A25S-01A-11R-A16W-07	virus_free	stage_1	cluster3	none_or_minimal_inflammation	Overweight	alcoholic_liver	281
TCGA-G3-A25T-01A-11R-A16W-07	virus_free	stage_3	cluster1	none_or_minimal_inflammation	Normal	not_alcoholic	7
TCGA-G3-A25U-01A-11R-A16W-07	virus_free	stage_1	cluster3	none_or_minimal_inflammation	Normal	not_alcoholic	10
TCGA-G3-A25V-01A-11R-A16W-07	virus_free	stage_1	cluster2	presence_of_inflammation	Overweight	alcoholic_liver	15
TCGA-G3-A25X-01A-11R-A16W-07	virus_free	stage_2	cluster1	none_or_minimal_inflammation	Normal	not_alcoholic	11
TCGA-G3-A25Y-01A-11R-A16W-07	virus_free	stage_1	cluster1	presence_of_inflammation	Normal	not_alcoholic	35
TCGA-G3-A25Z-01A-11R-A16W-07	virus_free	stage_1	cluster3	presence_of_inflammation	Normal	not_alcoholic	44
TCGA-G3-A3CG-01A-11R-A213-07	virus_free	stage_1	cluster2	NA	NA	NA	67
TCGA-G3-A3CH-01A-11R-A22L-07	virus_free	stage_3	cluster1	none_or_minimal_inflammation	Normal	not_alcoholic	41
TCGA-G3-A3CI-01A-11R-A213-07	virus_free	stage_1	cluster1	presence_of_inflammation	Obese	not_alcoholic	2
TCGA-G3-A3CJ-01A-11R-A213-07	virus_free	stage_2	cluster2	none_or_minimal_inflammation	Normal	not_alcoholic	3
TCGA-G3-A3CK-01A-11R-A213-07	virus_free	stage_1	cluster2	NA	Normal	not_alcoholic	3
TCGA-G3-A5SI-01A-31R-A27V-07	virus_free	stage_2	cluster2	none_or_minimal_inflammation	Normal	not_alcoholic	9
TCGA-G3-A5SJ-01A-11R-A27V-07	virus_free	stage_1	cluster3	presence_of_inflammation	Overweight	alcoholic_liver	3
TCGA-G3-A5SK-01A-11R-A27V-07	virus_free	stage_1	cluster2	none_or_minimal_inflammation	Normal	not_alcoholic	NA
TCGA-G3-A5SL-01A-11R-A27V-07	virus_free	stage_2	cluster2	none_or_minimal_inflammation	Overweight	alcoholic_liver	4
TCGA-G3-A5SM-01A-12R-A28V-07	virus_free	stage_2	cluster2	none_or_minimal_inflammation	Obese	alcoholic_liver	12
TCGA-G3-A6UC-01A-21R-A33J-07	HBV	stage_3	cluster3	none_or_minimal_inflammation	Overweight	alcoholic_liver	4
TCGA-G3-A7M5-01A-11R-A33R-07	HBV	stage_1	cluster3	none_or_minimal_inflammation	Overweight	alcoholic_liver	6
TCGA-G3-A7M6-01A-11R-A33R-07	virus_free	stage_1	cluster3	none_or_minimal_inflammation	Obese	not_alcoholic	24
TCGA-G3-A7M7-01A-12R-A352-07	HBV	stage_1	cluster2	none_or_minimal_inflammation	Normal	alcoholic_liver	4
TCGA-G3-A7M8-01A-11R-A33R-07	HBV	stage_1	cluster2	none_or_minimal_inflammation	NA	alcoholic_liver	5
TCGA-G3-A7M9-01A-23R-A352-07	HBV	stage_3	cluster1	NA	Overweight	not_alcoholic	22868
TCGA-G3-AAUZ-01A-11R-A38B-07	HBV	stage_1	NS	NA	NA	NA	3
TCGA-G3-AAV0-01A-11R-A37K-07	HBV	stage_1	cluster2	NA	NA	NA	4
TCGA-G3-AAV1-01A-11R-A38B-07	HBV	stage_3	cluster3	NA	NA	NA	8
TCGA-G3-AAV2-01A-11R-A37K-07	HCV-HBV	stage_1	cluster2	NA	NA	NA	4
TCGA-G3-AAV3-01A-11R-A37K-07	virus_free	stage_2	cluster2	NA	NA	NA	5
TCGA-G3-AAV4-01A-11R-A38B-07	virus_free	stage_1	cluster3	NA	NA	NA	4
TCGA-G3-AAV5-01A-11R-A37K-07	HBV	stage_2	cluster3	NA	NA	NA	NA
TCGA-G3-AAV6-01A-21R-A37K-07	HBV	stage_3	cluster1	NA	NA	NA	57875
TCGA-G3-AAV7-01A-11R-A38B-07	HBV	stage_2	cluster1	NA	NA	NA	3
TCGA-GJ-A3OU-01A-31R-A38B-07	virus_free	stage_1	cluster1	NA	NA	NA	8
TCGA-GJ-A6C0-01A-12R-A311-07	virus_free	stage_2	cluster3	NA	NA	NA	NA
TCGA-GJ-A9DB-01A-11R-A37K-07	virus_free	stage_1	cluster3	NA	NA	NA	NA
TCGA-HP-A5MZ-01A-21R-A27V-07	HBV	stage_1	cluster1	NA	Normal	not_alcoholic	NA
TCGA-HP-A5N0-01A-11R-A28V-07	virus_free	NA	cluster2	none_or_minimal_inflammation	Overweight	not_alcoholic	NA
TCGA-K7-A5RF-01A-11R-A28V-07	HCV	stage_1	cluster2	NA	Normal	not_alcoholic	5
TCGA-K7-A5RG-01A-11R-A28V-07	HCV	stage_1	cluster2	presence_of_inflammation	Obese	alcoholic_liver	19
TCGA-K7-A6G5-01A-11R-A311-07	HCV	stage_1	cluster2	presence_of_inflammation	Normal	alcoholic_liver	NA
TCGA-K7-AAU7-01A-11R-A38B-07	virus_free	stage_2	cluster1	NA	NA	NA	290
TCGA-KR-A7K0-01A-12R-A33R-07	virus_free	stage_1	cluster2	NA	Normal	alcoholic_liver	11
TCGA-KR-A7K2-01A-12R-A33R-07	HCV	stage_1	cluster1	NA	NA	NA	14
TCGA-KR-A7K7-01A-11R-A33J-07	virus_free	stage_2	cluster3	NA	Obese	not_alcoholic	308836
TCGA-KR-A7K8-01A-11R-A33J-07	virus_free	stage_1	cluster2	NA	Obese	not_alcoholic	154
TCGA-LG-A6GG-01A-11R-A311-07	virus_free	stage_2	cluster3	none_or_minimal_inflammation	Overweight	not_alcoholic	NA
TCGA-LG-A9QC-01A-11R-A37K-07	virus_free	stage_1	cluster3	NA	NA	NA	NA
TCGA-LG-A9QD-01A-11R-A38B-07	virus_free	stage_3	cluster2	NA	NA	NA	NA
TCGA-MI-A75C-01A-11R-A32O-07	virus_free	stage_1	cluster2	none_or_minimal_inflammation	Overweight	not_alcoholic	4
TCGA-MI-A75E-01A-11R-A32O-07	HCV	stage_3	cluster2	none_or_minimal_inflammation	Obese	alcoholic_liver	5
TCGA-MI-A75G-01A-11R-A32O-07	HCV	stage_2	cluster3	none_or_minimal_inflammation	Normal	alcoholic_liver	6
TCGA-MI-A75H-01A-11R-A32O-07	HCV	NA	cluster3	none_or_minimal_inflammation	Overweight	not_alcoholic	11
TCGA-MI-A75I-01A-11R-A32O-07	virus_free	NA	cluster3	none_or_minimal_inflammation	Overweight	not_alcoholic	NA
TCGA-MR-A520-01A-11R-A266-07	HBV	stage_1	cluster2	none_or_minimal_inflammation	Obese	not_alcoholic	NA
TCGA-MR-A8JO-01A-12R-A36F-07	HBV	stage_1	cluster1	NA	NA	NA	2
TCGA-NI-A4U2-01A-11R-A28V-07	virus_free	stage_3	cluster2	none_or_minimal_inflammation	Overweight	alcoholic_liver	5
TCGA-NI-A8LF-01A-11R-A36F-07	virus_free	stage_1	cluster2	NA	NA	NA	NA
TCGA-O8-A75V-01A-11R-A32O-07	virus_free	stage_1	cluster2	presence_of_inflammation	Overweight	alcoholic_liver	7
TCGA-PD-A5DF-01A-11R-A27V-07	virus_free	stage_3	cluster3	presence_of_inflammation	Overweight	not_alcoholic	NA
TCGA-QA-A7B7-01A-11R-A32O-07	virus_free	stage_2	cluster3	none_or_minimal_inflammation	Obese	not_alcoholic	1751
TCGA-RC-A6M3-01A-11R-A32O-07	virus_free	stage_2	cluster1	none_or_minimal_inflammation	NA	NA	NA
TCGA-RC-A6M4-01A-11R-A32O-07	virus_free	stage_3	cluster3	none_or_minimal_inflammation	NA	not_alcoholic	5
TCGA-RC-A6M5-01A-11R-A32O-07	virus_free	stage_4	cluster1	none_or_minimal_inflammation	NA	not_alcoholic	NA
TCGA-RC-A6M6-01A-11R-A32O-07	virus_free	stage_2	cluster1	none_or_minimal_inflammation	NA	alcoholic_liver	12986
TCGA-RC-A7S9-01A-11R-A33R-07	virus_free	stage_1	cluster1	presence_of_inflammation	Normal	not_alcoholic	10
TCGA-RC-A7SB-01A-21R-A352-07	virus_free	stage_2	cluster3	none_or_minimal_inflammation	Normal	not_alcoholic	3
TCGA-RC-A7SF-01A-11R-A352-07	virus_free	stage_1	cluster3	none_or_minimal_inflammation	Overweight	not_alcoholic	87
TCGA-RC-A7SH-01A-11R-A38B-07	virus_free	stage_2	cluster1	NA	NA	NA	2466
TCGA-RC-A7SK-01A-11R-A352-07	virus_free	stage_1	cluster3	none_or_minimal_inflammation	Normal	not_alcoholic	25
TCGA-RG-A7D4-01A-12R-A33R-07	virus_free	stage_2	cluster3	presence_of_inflammation	Overweight	not_alcoholic	5650
TCGA-T1-A6J8-01A-11R-A32O-07	virus_free	NA	cluster2	NA	NA	NA	NA
TCGA-UB-A7MA-01A-11R-A33R-07	HBV	stage_2	cluster1	NA	NA	NA	2008
TCGA-UB-A7MB-01A-11R-A33R-07	HBV	stage_2	cluster2	none_or_minimal_inflammation	Normal	not_alcoholic	1865
TCGA-UB-A7MC-01A-11R-A33R-07	HBV	stage_3	cluster3	none_or_minimal_inflammation	Overweight	alcoholic_liver	126
TCGA-UB-A7MD-01A-12R-A352-07	HCV	stage_1	cluster3	presence_of_inflammation	Normal	alcoholic_liver	23
TCGA-UB-A7ME-01A-11R-A33J-07	HBV	stage_1	cluster1	presence_of_inflammation	Overweight	not_alcoholic	1388
TCGA-UB-A7MF-01A-11R-A33J-07	HBV	stage_3	cluster1	presence_of_inflammation	Normal	not_alcoholic	2505
TCGA-UB-AA0U-01A-11R-A38B-07	HBV	stage_2	cluster1	NA	NA	NA	26
TCGA-UB-AA0V-01A-11R-A38B-07	HBV	stage_1	cluster2	NA	NA	NA	3
TCGA-WJ-A86L-01A-12R-A39D-07	HBV	stage_1	cluster3	NA	NA	NA	16
TCGA-WQ-A9G7-01A-11R-A37K-07	virus_free	NA	cluster1	NA	NA	NA	NA
TCGA-WQ-AB4B-01A-11R-A41C-07	virus_free	stage_2	cluster2	NA	NA	NA	5
TCGA-WX-AA44-01A-11R-A39D-07	virus_free	stage_1	cluster3	NA	NA	NA	48
TCGA-WX-AA46-01A-11R-A39D-07	virus_free	stage_2	cluster2	NA	NA	NA	1
TCGA-WX-AA47-01A-11R-A39D-07	virus_free	stage_3	cluster1	NA	NA	NA	1
TCGA-XR-A8TC-01A-11R-A36F-07	virus_free	stage_1	cluster1	NA	NA	NA	47
TCGA-XR-A8TD-01A-12R-A39D-07	virus_free	stage_3	NS	NA	NA	NA	188
TCGA-XR-A8TE-01A-11R-A36F-07	virus_free	stage_3	cluster2	NA	NA	NA	809
TCGA-XR-A8TF-01A-11R-A36F-07	virus_free	stage_1	cluster2	NA	NA	NA	39
TCGA-XR-A8TG-01A-11R-A36F-07	virus_free	stage_1	cluster3	NA	NA	NA	1
TCGA-YA-A8S7-01A-11R-A37K-07	virus_free	stage_3	cluster1	NA	NA	NA	56
TCGA-ZP-A9CV-01A-11R-A38B-07	virus_free	NA	cluster2	NA	NA	NA	48
TCGA-ZP-A9CY-01A-11R-A38B-07	virus_free	NA	cluster2	NA	NA	NA	NA
TCGA-ZP-A9CZ-01A-11R-A38B-07	HBV	NA	cluster3	NA	NA	NA	8
TCGA-ZP-A9D0-01A-11R-A37K-07	virus_free	NA	cluster3	NA	NA	NA	NA
TCGA-ZP-A9D1-01A-11R-A38B-07	virus_free	NA	cluster2	NA	NA	NA	8
TCGA-ZP-A9D2-01A-11R-A38B-07	HCV	NA	cluster1	NA	NA	NA	NA
TCGA-ZP-A9D4-01A-11R-A37K-07	virus_free	NA	cluster3	NA	NA	NA	2
TCGA-ZS-A9CD-01A-11R-A37K-07	HBV	stage_2	cluster2	NA	NA	NA	NA
TCGA-ZS-A9CE-01A-11R-A37K-07	HBV	stage_2	cluster3	NA	NA	NA	NA
TCGA-ZS-A9CF-01A-11R-A38B-07	HBV	stage_2	cluster3	NA	NA	NA	NA
TCGA-ZS-A9CF-02A-11R-A38B-07	HBV	stage_2	cluster3	NA	NA	NA	NA
TCGA-ZS-A9CG-01A-11R-A37K-07	HBV	stage_2	cluster2	NA	NA	NA	NA
