# Supplementary material for: NF-Y Overexpression in Liver Hepatocellular Carcinoma (HCC)
Source: Int J Mol Sci. 2020 Dec 1;21(23):9157. doi: 10.3390/ijms21239157 (PMC7731131; doi:10.3390/ijms21239157)
Supplement: Supplementary file 1 [file ijms-21-09157-s001.zip › SUPPLEMENTARY/Table S1_liver_viral_status.xlsx]

## Sheet: Sheet1
patient_ID	patient.bcr_patient_barcode	patient.viral_hepatitis_serologies.viral_hepatitis_serology	patient.viral_hepatitis_serologies.viral_hepatitis_serology-2	patient.viral_hepatitis_serologies.viral_hepatitis_serology-3	patient.viral_hepatitis_serologies.viral_hepatitis_serology-4	merge	hepatitis_status
TCGA-2Y-A9GV-01A-11R-A38B-07	tcga-2y-a9gv	hepatitis c antibody	hepatitis b surface antigen	hbv core antibody	NA	hepatitis c antibody| hepatitis b surface antigen| hbv core antibody| NA	HBV
TCGA-2Y-A9H6-01A-11R-A39D-07	tcga-2y-a9h6	NA	NA	NA	NA	NA| NA| NA| NA	virus_free
TCGA-2Y-A9H7-01A-11R-A39D-07	tcga-2y-a9h7	hepatitis c antibody	hepatitis b surface antigen	hbv surface antibody	hbv core antibody	hepatitis c antibody| hepatitis b surface antigen| hbv surface antibody| hbv core antibody	HBV
TCGA-4R-AA8I-01A-11R-A38B-07	tcga-4r-aa8i	hepatitis c antibody	hepatitis b surface antigen	NA	NA	hepatitis c antibody| hepatitis b surface antigen| NA| NA	HBV
TCGA-BC-A110-01A-11R-A131-07	tcga-bc-a110	NA	NA	NA	NA	NA| NA| NA| NA	virus_free
TCGA-BC-A112-01A-11R-A131-07	tcga-bc-a112	NA	NA	NA	NA	NA| NA| NA| NA	virus_free
TCGA-BC-A5W4-01A-11R-A28V-07	tcga-bc-a5w4	NA	NA	NA	NA	NA| NA| NA| NA	virus_free
TCGA-BD-A3ER-01A-11R-A213-07	tcga-bd-a3er	hepatitis b surface antigen	hbv surface antibody	hbv core antibody	NA	hepatitis b surface antigen| hbv surface antibody| hbv core antibody| NA	HBV
TCGA-BW-A5NQ-01A-11R-A27V-07	tcga-bw-a5nq	NA	NA	NA	NA	NA| NA| NA| NA	virus_free
TCGA-DD-A3A8-01A-11R-A22L-07	tcga-dd-a3a8	hepatitis b surface antigen	hbv surface antibody	hbv core antibody	NA	hepatitis b surface antigen| hbv surface antibody| hbv core antibody| NA	HBV
TCGA-DD-A4ND-01A-11R-A266-07	tcga-dd-a4nd	NA	NA	NA	NA	NA| NA| NA| NA	virus_free
TCGA-DD-A4NI-01A-11R-A27V-07	tcga-dd-a4ni	hepatitis b surface antigen	hbv surface antibody	hbv core antibody	NA	hepatitis b surface antigen| hbv surface antibody| hbv core antibody| NA	HBV
TCGA-DD-AADV-01A-11R-A39D-07	tcga-dd-aadv	NA	NA	NA	NA	NA| NA| NA| NA	virus_free
TCGA-DD-AAE7-01A-11R-A41C-07	tcga-dd-aae7	NA	NA	NA	NA	NA| NA| NA| NA	virus_free
TCGA-DD-AAEA-01A-11R-A41C-07	tcga-dd-aaea	NA	NA	NA	NA	NA| NA| NA| NA	virus_free
TCGA-DD-AAEG-01A-11R-A39D-07	tcga-dd-aaeg	NA	NA	NA	NA	NA| NA| NA| NA	virus_free
TCGA-EP-A3JL-01A-11R-A213-07	tcga-ep-a3jl	NA	NA	NA	NA	NA| NA| NA| NA	virus_free
TCGA-ES-A2HS-01A-11R-A180-07	tcga-es-a2hs	NA	NA	NA	NA	NA| NA| NA| NA	virus_free
TCGA-FV-A3I1-01A-11R-A22L-07	tcga-fv-a3i1	hepatitis c antibody	hepatitis b surface antigen	hbv surface antibody	NA	hepatitis c antibody| hepatitis b surface antigen| hbv surface antibody| NA	HBV
TCGA-FV-A3R2-01A-11R-A22L-07	tcga-fv-a3r2	hepatitis c antibody	hepatitis b surface antigen	hbv surface antibody	NA	hepatitis c antibody| hepatitis b surface antigen| hbv surface antibody| NA	HBV
TCGA-FV-A4ZP-01A-12R-A266-07	tcga-fv-a4zp	NA	NA	NA	NA	NA| NA| NA| NA	virus_free
TCGA-G3-A3CG-01A-11R-A213-07	tcga-g3-a3cg	NA	NA	NA	NA	NA| NA| NA| NA	virus_free
TCGA-G3-A6UC-01A-21R-A33J-07	tcga-g3-a6uc	hepatitis c antibody	hepatitis b surface antigen	hbv surface antibody	NA	hepatitis c antibody| hepatitis b surface antigen| hbv surface antibody| NA	HBV
TCGA-G3-A7M9-01A-23R-A352-07	tcga-g3-a7m9	hepatitis c antibody	hepatitis b surface antigen	hbv surface antibody	NA	hepatitis c antibody| hepatitis b surface antigen| hbv surface antibody| NA	HBV
TCGA-K7-A5RF-01A-11R-A28V-07	tcga-k7-a5rf	hepatitis c virus rna	NA	NA	NA	hepatitis c virus rna| NA| NA| NA	HCV
TCGA-KR-A7K0-01A-12R-A33R-07	tcga-kr-a7k0	hepatitis c antibody	NA	NA	NA	hepatitis c antibody| NA| NA| NA	virus_free
TCGA-KR-A7K7-01A-11R-A33J-07	tcga-kr-a7k7	NA	NA	NA	NA	NA| NA| NA| NA	virus_free
TCGA-LG-A6GG-01A-11R-A311-07	tcga-lg-a6gg	NA	NA	NA	NA	NA| NA| NA| NA	virus_free
TCGA-MI-A75H-01A-11R-A32O-07	tcga-mi-a75h	hcv genotype	NA	NA	NA	hcv genotype| NA| NA| NA	HCV
TCGA-T1-A6J8-01A-11R-A32O-07	tcga-t1-a6j8	NA	NA	NA	NA	NA| NA| NA| NA	virus_free
TCGA-UB-A7MF-01A-11R-A33J-07	tcga-ub-a7mf	hepatitis c antibody	hepatitis b surface antigen	hbv core antibody	hbv dna	hepatitis c antibody| hepatitis b surface antigen| hbv core antibody| hbv dna	HBV
TCGA-UB-AA0V-01A-11R-A38B-07	tcga-ub-aa0v	hepatitis c antibody	hepatitis b surface antigen	hbv core antibody	NA	hepatitis c antibody| hepatitis b surface antigen| hbv core antibody| NA	HBV
TCGA-XR-A8TC-01A-11R-A36F-07	tcga-xr-a8tc	NA	NA	NA	NA	NA| NA| NA| NA	virus_free
TCGA-XR-A8TG-01A-11R-A36F-07	tcga-xr-a8tg	NA	NA	NA	NA	NA| NA| NA| NA	virus_free
TCGA-ZP-A9D1-01A-11R-A38B-07	tcga-zp-a9d1	NA	NA	NA	NA	NA| NA| NA| NA	virus_free
TCGA-ZS-A9CE-01A-11R-A37K-07	tcga-zs-a9ce	hepatitis c antibody	hepatitis b surface antigen	NA	NA	hepatitis c antibody| hepatitis b surface antigen| NA| NA	HBV
TCGA-2V-A95S-01A-11R-A37K-07	tcga-2v-a95s	NA	NA	NA	NA	NA| NA| NA| NA	virus_free
TCGA-2Y-A9GS-01A-12R-A38B-07	tcga-2y-a9gs	hcv genotype	hepatitis b surface antigen	hbv core antibody	NA	hcv genotype| hepatitis b surface antigen| hbv core antibody| NA	HCV-HBV
TCGA-2Y-A9GT-01A-11R-A38B-07	tcga-2y-a9gt	hepatitis c virus rna	hepatitis b surface antigen	hbv core antibody	hbv dna	hepatitis c virus rna| hepatitis b surface antigen| hbv core antibody| hbv dna	HCV-HBV
TCGA-2Y-A9GU-01A-11R-A38B-07	tcga-2y-a9gu	hepatitis c antibody	hepatitis b surface antigen	hbv core antibody	NA	hepatitis c antibody| hepatitis b surface antigen| hbv core antibody| NA	HBV
TCGA-2Y-A9GW-01A-11R-A38B-07	tcga-2y-a9gw	NA	NA	NA	NA	NA| NA| NA| NA	virus_free
TCGA-2Y-A9GX-01A-11R-A38B-07	tcga-2y-a9gx	hepatitis b surface antigen	hbv surface antibody	hbv core antibody	NA	hepatitis b surface antigen| hbv surface antibody| hbv core antibody| NA	HBV
TCGA-2Y-A9GY-01A-11R-A38B-07	tcga-2y-a9gy	NA	NA	NA	NA	NA| NA| NA| NA	virus_free
TCGA-2Y-A9GZ-01A-11R-A39D-07	tcga-2y-a9gz	hepatitis c antibody	hbv core antibody	NA	NA	hepatitis c antibody| hbv core antibody| NA| NA	virus_free
TCGA-2Y-A9H0-01A-11R-A38B-07	tcga-2y-a9h0	NA	NA	NA	NA	NA| NA| NA| NA	virus_free
TCGA-2Y-A9H1-01A-11R-A38B-07	tcga-2y-a9h1	hepatitis c antibody	NA	NA	NA	hepatitis c antibody| NA| NA| NA	virus_free
TCGA-2Y-A9H2-01A-12R-A38B-07	tcga-2y-a9h2	hepatitis c antibody	hepatitis b surface antigen	hbv core antibody	NA	hepatitis c antibody| hepatitis b surface antigen| hbv core antibody| NA	HBV
TCGA-2Y-A9H3-01A-11R-A38B-07	tcga-2y-a9h3	hepatitis c antibody	hepatitis b surface antigen	hbv surface antibody	hbv core antibody	hepatitis c antibody| hepatitis b surface antigen| hbv surface antibody| hbv core antibody	HBV
TCGA-2Y-A9H4-01A-11R-A38B-07	tcga-2y-a9h4	hepatitis c antibody	hepatitis b surface antigen	hbv surface antibody	hbv core antibody	hepatitis c antibody| hepatitis b surface antigen| hbv surface antibody| hbv core antibody	HBV
TCGA-2Y-A9H5-01A-11R-A38B-07	tcga-2y-a9h5	hepatitis c antibody	hepatitis c virus rna	hcv genotype	NA	hepatitis c antibody| hepatitis c virus rna| hcv genotype| NA	HCV
TCGA-2Y-A9H8-01A-11R-A39D-07	tcga-2y-a9h8	hepatitis c virus rna	hbv surface antibody	hbv dna	NA	hepatitis c virus rna| hbv surface antibody| hbv dna| NA	HCV-HBV
TCGA-2Y-A9H9-01A-21R-A39D-07	tcga-2y-a9h9	NA	NA	NA	NA	NA| NA| NA| NA	virus_free
TCGA-2Y-A9HA-01A-11R-A39D-07	tcga-2y-a9ha	hepatitis c antibody	NA	NA	NA	hepatitis c antibody| NA| NA| NA	virus_free
TCGA-2Y-A9HB-01A-11R-A39D-07	tcga-2y-a9hb	hepatitis c virus rna	hcv genotype	NA	NA	hepatitis c virus rna| hcv genotype| NA| NA	HCV
TCGA-3K-AAZ8-01A-12R-A39D-07	tcga-3k-aaz8	NA	NA	NA	NA	NA| NA| NA| NA	virus_free
TCGA-5C-A9VG-01A-11R-A37K-07	tcga-5c-a9vg	NA	NA	NA	NA	NA| NA| NA| NA	virus_free
TCGA-5C-A9VH-01A-11R-A37K-07	tcga-5c-a9vh	NA	NA	NA	NA	NA| NA| NA| NA	virus_free
TCGA-5C-AAPD-01A-21R-A39D-07	tcga-5c-aapd	hbv surface antibody	NA	NA	NA	hbv surface antibody| NA| NA| NA	virus_free
TCGA-5R-AA1C-01A-11R-A41C-07	tcga-5r-aa1c	hepatitis c antibody	hepatitis b surface antigen	NA	NA	hepatitis c antibody| hepatitis b surface antigen| NA| NA	HBV
TCGA-5R-AA1D-01A-11R-A38B-07	tcga-5r-aa1d	hepatitis c antibody	hepatitis b surface antigen	NA	NA	hepatitis c antibody| hepatitis b surface antigen| NA| NA	HBV
TCGA-5R-AAAM-01A-12R-A41C-07	tcga-5r-aaam	hepatitis c antibody	hepatitis b surface antigen	NA	NA	hepatitis c antibody| hepatitis b surface antigen| NA| NA	HBV
TCGA-BC-4072-01B-11R-A155-07	tcga-bc-4072	NA	NA	NA	NA	NA| NA| NA| NA	virus_free
TCGA-BC-4073-01B-02R-A131-07	tcga-bc-4073	NA	NA	NA	NA	NA| NA| NA| NA	virus_free
TCGA-BC-A10Q-01A-11R-A131-07	tcga-bc-a10q	NA	NA	NA	NA	NA| NA| NA| NA	virus_free
TCGA-BC-A10R-01A-11R-A131-07	tcga-bc-a10r	NA	NA	NA	NA	NA| NA| NA| NA	virus_free
TCGA-BC-A10S-01A-22R-A131-07	tcga-bc-a10s	NA	NA	NA	NA	NA| NA| NA| NA	virus_free
TCGA-BC-A10T-01A-11R-A131-07	tcga-bc-a10t	NA	NA	NA	NA	NA| NA| NA| NA	virus_free
TCGA-BC-A10U-01A-11R-A131-07	tcga-bc-a10u	NA	NA	NA	NA	NA| NA| NA| NA	virus_free
TCGA-BC-A10W-01A-11R-A131-07	tcga-bc-a10w	hepatitis b surface antigen	NA	NA	NA	hepatitis b surface antigen| NA| NA| NA	HBV
TCGA-BC-A10X-01A-11R-A131-07	tcga-bc-a10x	NA	NA	NA	NA	NA| NA| NA| NA	virus_free
TCGA-BC-A10Y-01A-11R-A131-07	tcga-bc-a10y	NA	NA	NA	NA	NA| NA| NA| NA	virus_free
TCGA-BC-A10Z-01A-11R-A131-07	tcga-bc-a10z	NA	NA	NA	NA	NA| NA| NA| NA	virus_free
TCGA-BC-A216-01A-11R-A155-07	tcga-bc-a216	NA	NA	NA	NA	NA| NA| NA| NA	virus_free
TCGA-BC-A217-01A-11R-A155-07	tcga-bc-a217	NA	NA	NA	NA	NA| NA| NA| NA	virus_free
TCGA-BC-A3KF-01A-11R-A213-07	tcga-bc-a3kf	NA	NA	NA	NA	NA| NA| NA| NA	virus_free
TCGA-BC-A3KG-01A-11R-A213-07	tcga-bc-a3kg	NA	NA	NA	NA	NA| NA| NA| NA	virus_free
TCGA-BC-A69H-01A-11R-A311-07	tcga-bc-a69h	NA	NA	NA	NA	NA| NA| NA| NA	virus_free
TCGA-BC-A69I-01A-11R-A311-07	tcga-bc-a69i	NA	NA	NA	NA	NA| NA| NA| NA	virus_free
TCGA-BC-A8YO-01A-11R-A37K-07	tcga-bc-a8yo	NA	NA	NA	NA	NA| NA| NA| NA	virus_free
TCGA-BD-A2L6-01A-11R-A213-07	tcga-bd-a2l6	hepatitis b surface antigen	hbv surface antibody	hbv core antibody	NA	hepatitis b surface antigen| hbv surface antibody| hbv core antibody| NA	HBV
TCGA-BD-A3EP-01A-11R-A22L-07	tcga-bd-a3ep	NA	NA	NA	NA	NA| NA| NA| NA	virus_free
TCGA-BW-A5NO-01A-11R-A27V-07	tcga-bw-a5no	NA	NA	NA	NA	NA| NA| NA| NA	virus_free
TCGA-BW-A5NP-01A-11R-A27V-07	tcga-bw-a5np	NA	NA	NA	NA	NA| NA| NA| NA	virus_free
TCGA-CC-5258-01A-01R-A131-07	tcga-cc-5258	hepatitis c antibody	hbv surface antibody	NA	NA	hepatitis c antibody| hbv surface antibody| NA| NA	virus_free
TCGA-CC-5259-01A-31R-A213-07	tcga-cc-5259	hepatitis c antibody	hepatitis b surface antigen	NA	NA	hepatitis c antibody| hepatitis b surface antigen| NA| NA	HBV
TCGA-CC-5260-01A-01R-A131-07	tcga-cc-5260	hepatitis c antibody	hepatitis b surface antigen	NA	NA	hepatitis c antibody| hepatitis b surface antigen| NA| NA	HBV
TCGA-CC-5261-01A-01R-A131-07	tcga-cc-5261	hepatitis c antibody	hepatitis b surface antigen	NA	NA	hepatitis c antibody| hepatitis b surface antigen| NA| NA	HBV
TCGA-CC-5262-01A-01R-A131-07	tcga-cc-5262	hepatitis c antibody	hepatitis b surface antigen	NA	NA	hepatitis c antibody| hepatitis b surface antigen| NA| NA	HBV
TCGA-CC-5263-01A-01R-A131-07	tcga-cc-5263	hepatitis c antibody	hepatitis b surface antigen	NA	NA	hepatitis c antibody| hepatitis b surface antigen| NA| NA	HBV
TCGA-CC-5264-01A-01R-A131-07	tcga-cc-5264	hepatitis c antibody	hepatitis b surface antigen	NA	NA	hepatitis c antibody| hepatitis b surface antigen| NA| NA	HBV
TCGA-CC-A123-01A-11R-A131-07	tcga-cc-a123	hepatitis c antibody	hepatitis b surface antigen	NA	NA	hepatitis c antibody| hepatitis b surface antigen| NA| NA	HBV
TCGA-CC-A1HT-01A-11R-A131-07	tcga-cc-a1ht	hepatitis c antibody	hepatitis b surface antigen	NA	NA	hepatitis c antibody| hepatitis b surface antigen| NA| NA	HBV
TCGA-CC-A3M9-01A-11R-A213-07	tcga-cc-a3m9	hepatitis c antibody	hepatitis b surface antigen	NA	NA	hepatitis c antibody| hepatitis b surface antigen| NA| NA	HBV
TCGA-CC-A3MA-01A-11R-A213-07	tcga-cc-a3ma	hepatitis c antibody	hepatitis b surface antigen	NA	NA	hepatitis c antibody| hepatitis b surface antigen| NA| NA	HBV
TCGA-CC-A3MB-01A-11R-A213-07	tcga-cc-a3mb	hepatitis c antibody	hepatitis b surface antigen	NA	NA	hepatitis c antibody| hepatitis b surface antigen| NA| NA	HBV
TCGA-CC-A3MC-01A-11R-A22L-07	tcga-cc-a3mc	hepatitis c antibody	hepatitis b surface antigen	NA	NA	hepatitis c antibody| hepatitis b surface antigen| NA| NA	HBV
TCGA-CC-A5UC-01A-11R-A28V-07	tcga-cc-a5uc	hepatitis c antibody	hepatitis b surface antigen	NA	NA	hepatitis c antibody| hepatitis b surface antigen| NA| NA	HBV
TCGA-CC-A5UD-01A-11R-A28V-07	tcga-cc-a5ud	hepatitis c antibody	hepatitis b surface antigen	NA	NA	hepatitis c antibody| hepatitis b surface antigen| NA| NA	HBV
TCGA-CC-A5UE-01A-11R-A28V-07	tcga-cc-a5ue	hepatitis c antibody	hepatitis b surface antigen	NA	NA	hepatitis c antibody| hepatitis b surface antigen| NA| NA	HBV
TCGA-CC-A7IE-01A-21R-A38B-07	tcga-cc-a7ie	hepatitis c antibody	hepatitis b surface antigen	NA	NA	hepatitis c antibody| hepatitis b surface antigen| NA| NA	HBV
TCGA-CC-A7IF-01A-11R-A33J-07	tcga-cc-a7if	hepatitis c antibody	hepatitis b surface antigen	NA	NA	hepatitis c antibody| hepatitis b surface antigen| NA| NA	HBV
TCGA-CC-A7IG-01A-11R-A33J-07	tcga-cc-a7ig	hepatitis c antibody	hepatitis b surface antigen	NA	NA	hepatitis c antibody| hepatitis b surface antigen| NA| NA	HBV
TCGA-CC-A7IH-01A-11R-A33J-07	tcga-cc-a7ih	hepatitis c antibody	hepatitis b surface antigen	NA	NA	hepatitis c antibody| hepatitis b surface antigen| NA| NA	HBV
TCGA-CC-A7II-01A-11R-A33J-07	tcga-cc-a7ii	hepatitis c antibody	hepatitis b surface antigen	NA	NA	hepatitis c antibody| hepatitis b surface antigen| NA| NA	HBV
TCGA-CC-A7IJ-01A-11R-A33R-07	tcga-cc-a7ij	hepatitis c antibody	hepatitis b surface antigen	NA	NA	hepatitis c antibody| hepatitis b surface antigen| NA| NA	HBV
TCGA-CC-A7IK-01A-12R-A33R-07	tcga-cc-a7ik	hepatitis c antibody	hepatitis b surface antigen	NA	NA	hepatitis c antibody| hepatitis b surface antigen| NA| NA	HBV
TCGA-CC-A7IL-01A-11R-A33R-07	tcga-cc-a7il	hepatitis c antibody	hepatitis b surface antigen	NA	NA	hepatitis c antibody| hepatitis b surface antigen| NA| NA	HBV
TCGA-CC-A8HS-01A-11R-A36F-07	tcga-cc-a8hs	hepatitis c antibody	hepatitis b surface antigen	NA	NA	hepatitis c antibody| hepatitis b surface antigen| NA| NA	HBV
TCGA-CC-A8HT-01A-11R-A36F-07	tcga-cc-a8ht	hepatitis c antibody	hepatitis b surface antigen	NA	NA	hepatitis c antibody| hepatitis b surface antigen| NA| NA	HBV
TCGA-CC-A8HU-01A-11R-A36F-07	tcga-cc-a8hu	hepatitis c antibody	hepatitis b surface antigen	NA	NA	hepatitis c antibody| hepatitis b surface antigen| NA| NA	HBV
TCGA-CC-A8HV-01A-11R-A36F-07	tcga-cc-a8hv	hepatitis c antibody	hepatitis b surface antigen	NA	NA	hepatitis c antibody| hepatitis b surface antigen| NA| NA	HBV
TCGA-CC-A9FS-01A-11R-A37K-07	tcga-cc-a9fs	hepatitis c antibody	hepatitis b surface antigen	NA	NA	hepatitis c antibody| hepatitis b surface antigen| NA| NA	HBV
TCGA-CC-A9FU-01A-11R-A37K-07	tcga-cc-a9fu	hepatitis c antibody	hepatitis b surface antigen	NA	NA	hepatitis c antibody| hepatitis b surface antigen| NA| NA	HBV
TCGA-CC-A9FV-01A-11R-A37K-07	tcga-cc-a9fv	hepatitis c antibody	hepatitis b surface antigen	NA	NA	hepatitis c antibody| hepatitis b surface antigen| NA| NA	HBV
TCGA-CC-A9FW-01A-11R-A37K-07	tcga-cc-a9fw	hepatitis c antibody	hepatitis b surface antigen	NA	NA	hepatitis c antibody| hepatitis b surface antigen| NA| NA	HBV
TCGA-DD-A113-01A-11R-A131-07	tcga-dd-a113	hepatitis b surface antigen	hbv surface antibody	hbv core antibody	NA	hepatitis b surface antigen| hbv surface antibody| hbv core antibody| NA	HBV
TCGA-DD-A114-01A-11R-A131-07	tcga-dd-a114	hepatitis c virus rna	hcv genotype	hepatitis b surface antigen	hbv surface antibody	hepatitis c virus rna| hcv genotype| hepatitis b surface antigen| hbv surface antibody	HCV-HBV
TCGA-DD-A115-01A-11R-A131-07	tcga-dd-a115	hepatitis b surface antigen	hbv surface antibody	hbv core antibody	NA	hepatitis b surface antigen| hbv surface antibody| hbv core antibody| NA	HBV
TCGA-DD-A116-01A-11R-A131-07	tcga-dd-a116	hepatitis b surface antigen	hbv surface antibody	hbv core antibody	NA	hepatitis b surface antigen| hbv surface antibody| hbv core antibody| NA	HBV
TCGA-DD-A118-01A-11R-A131-07	tcga-dd-a118	hepatitis b surface antigen	hbv surface antibody	hbv core antibody	NA	hepatitis b surface antigen| hbv surface antibody| hbv core antibody| NA	HBV
TCGA-DD-A119-01A-11R-A131-07	tcga-dd-a119	hepatitis b surface antigen	hbv surface antibody	hbv core antibody	NA	hepatitis b surface antigen| hbv surface antibody| hbv core antibody| NA	HBV
TCGA-DD-A11A-01A-11R-A131-07	tcga-dd-a11a	hepatitis b surface antigen	hbv core antibody	NA	NA	hepatitis b surface antigen| hbv core antibody| NA| NA	HBV
TCGA-DD-A11B-01A-11R-A131-07	tcga-dd-a11b	hepatitis b surface antigen	hbv surface antibody	hbv core antibody	NA	hepatitis b surface antigen| hbv surface antibody| hbv core antibody| NA	HBV
TCGA-DD-A11C-01A-11R-A131-07	tcga-dd-a11c	hepatitis b surface antigen	hbv surface antibody	hbv core antibody	NA	hepatitis b surface antigen| hbv surface antibody| hbv core antibody| NA	HBV
TCGA-DD-A11D-01A-11R-A131-07	tcga-dd-a11d	NA	NA	NA	NA	NA| NA| NA| NA	virus_free
TCGA-DD-A1EA-01A-11R-A131-07	tcga-dd-a1ea	hepatitis b surface antigen	hbv surface antibody	hbv core antibody	hbv dna	hepatitis b surface antigen| hbv surface antibody| hbv core antibody| hbv dna	HBV
TCGA-DD-A1EB-01A-11R-A131-07	tcga-dd-a1eb	hepatitis b surface antigen	hbv surface antibody	hbv core antibody	NA	hepatitis b surface antigen| hbv surface antibody| hbv core antibody| NA	HBV
TCGA-DD-A1EC-01A-21R-A131-07	tcga-dd-a1ec	NA	NA	NA	NA	NA| NA| NA| NA	virus_free
TCGA-DD-A1ED-01A-11R-A155-07	tcga-dd-a1ed	hepatitis b surface antigen	hbv surface antibody	hbv core antibody	NA	hepatitis b surface antigen| hbv surface antibody| hbv core antibody| NA	HBV
TCGA-DD-A1EE-01A-11R-A131-07	tcga-dd-a1ee	hepatitis c virus rna	hcv genotype	hepatitis b surface antigen	hbv surface antibody	hepatitis c virus rna| hcv genotype| hepatitis b surface antigen| hbv surface antibody	HCV-HBV
TCGA-DD-A1EF-01A-11R-A131-07	tcga-dd-a1ef	hepatitis b surface antigen	hbv surface antibody	hbv core antibody	NA	hepatitis b surface antigen| hbv surface antibody| hbv core antibody| NA	HBV
TCGA-DD-A1EG-01A-11R-A213-07	tcga-dd-a1eg	hepatitis b surface antigen	NA	NA	NA	hepatitis b surface antigen| NA| NA| NA	HBV
TCGA-DD-A1EH-01A-11R-A131-07	tcga-dd-a1eh	hepatitis b surface antigen	hbv surface antibody	hbv core antibody	hbv dna	hepatitis b surface antigen| hbv surface antibody| hbv core antibody| hbv dna	HBV
TCGA-DD-A1EI-01A-11R-A131-07	tcga-dd-a1ei	hepatitis b surface antigen	hbv dna	NA	NA	hepatitis b surface antigen| hbv dna| NA| NA	HBV
TCGA-DD-A1EJ-01A-11R-A155-07	tcga-dd-a1ej	hepatitis b surface antigen	hbv surface antibody	hbv core antibody	NA	hepatitis b surface antigen| hbv surface antibody| hbv core antibody| NA	HBV
TCGA-DD-A1EK-01A-11R-A213-07	tcga-dd-a1ek	hepatitis b surface antigen	hbv surface antibody	hbv core antibody	NA	hepatitis b surface antigen| hbv surface antibody| hbv core antibody| NA	HBV
TCGA-DD-A1EL-01A-11R-A155-07	tcga-dd-a1el	hepatitis b surface antigen	hbv surface antibody	hbv core antibody	hbv dna	hepatitis b surface antigen| hbv surface antibody| hbv core antibody| hbv dna	HBV
TCGA-DD-A39V-01A-11R-A213-07	tcga-dd-a39v	NA	NA	NA	NA	NA| NA| NA| NA	virus_free
TCGA-DD-A39W-01A-11R-A213-07	tcga-dd-a39w	NA	NA	NA	NA	NA| NA| NA| NA	virus_free
TCGA-DD-A39X-01A-11R-A213-07	tcga-dd-a39x	hepatitis b surface antigen	hbv surface antibody	NA	NA	hepatitis b surface antigen| hbv surface antibody| NA| NA	HBV
TCGA-DD-A39Y-01A-11R-A213-07	tcga-dd-a39y	hepatitis b surface antigen	hbv surface antibody	hbv core antibody	NA	hepatitis b surface antigen| hbv surface antibody| hbv core antibody| NA	HBV
TCGA-DD-A39Z-01A-11R-A213-07	tcga-dd-a39z	NA	NA	NA	NA	NA| NA| NA| NA	virus_free
TCGA-DD-A3A1-01A-11R-A213-07	tcga-dd-a3a1	NA	NA	NA	NA	NA| NA| NA| NA	virus_free
TCGA-DD-A3A2-01A-11R-A213-07	tcga-dd-a3a2	NA	NA	NA	NA	NA| NA| NA| NA	virus_free
TCGA-DD-A3A3-01A-11R-A22L-07	tcga-dd-a3a3	NA	NA	NA	NA	NA| NA| NA| NA	virus_free
TCGA-DD-A3A4-01A-11R-A22L-07	tcga-dd-a3a4	NA	NA	NA	NA	NA| NA| NA| NA	virus_free
TCGA-DD-A3A5-01A-11R-A22L-07	tcga-dd-a3a5	NA	NA	NA	NA	NA| NA| NA| NA	virus_free
TCGA-DD-A3A6-01A-11R-A22L-07	tcga-dd-a3a6	hepatitis b surface antigen	hbv surface antibody	hbv core antibody	NA	hepatitis b surface antigen| hbv surface antibody| hbv core antibody| NA	HBV
TCGA-DD-A3A7-01A-11R-A22L-07	tcga-dd-a3a7	hepatitis b surface antigen	hbv surface antibody	hbv core antibody	NA	hepatitis b surface antigen| hbv surface antibody| hbv core antibody| NA	HBV
TCGA-DD-A3A9-01A-11R-A266-07	tcga-dd-a3a9	NA	NA	NA	NA	NA| NA| NA| NA	virus_free
TCGA-DD-A4NA-01A-11R-A266-07	tcga-dd-a4na	hepatitis b surface antigen	hbv surface antibody	NA	NA	hepatitis b surface antigen| hbv surface antibody| NA| NA	HBV
TCGA-DD-A4NB-01A-12R-A266-07	tcga-dd-a4nb	NA	NA	NA	NA	NA| NA| NA| NA	virus_free
TCGA-DD-A4NE-01A-11R-A27V-07	tcga-dd-a4ne	hepatitis c virus rna	hepatitis b surface antigen	hbv core antibody	NA	hepatitis c virus rna| hepatitis b surface antigen| hbv core antibody| NA	HCV-HBV
TCGA-DD-A4NF-01A-11R-A27V-07	tcga-dd-a4nf	hepatitis c virus rna	hcv genotype	hepatitis b surface antigen	hbv surface antibody	hepatitis c virus rna| hcv genotype| hepatitis b surface antigen| hbv surface antibody	HCV-HBV
TCGA-DD-A4NG-01A-11R-A27V-07	tcga-dd-a4ng	hepatitis b surface antigen	hbv surface antibody	hbv core antibody	NA	hepatitis b surface antigen| hbv surface antibody| hbv core antibody| NA	HBV
TCGA-DD-A4NH-01A-11R-A27V-07	tcga-dd-a4nh	hepatitis b surface antigen	NA	NA	NA	hepatitis b surface antigen| NA| NA| NA	HBV
TCGA-DD-A4NJ-01A-11R-A27V-07	tcga-dd-a4nj	hepatitis b surface antigen	hbv surface antibody	hbv core antibody	NA	hepatitis b surface antigen| hbv surface antibody| hbv core antibody| NA	HBV
TCGA-DD-A4NK-01A-11R-A28V-07	tcga-dd-a4nk	hepatitis b surface antigen	NA	NA	NA	hepatitis b surface antigen| NA| NA| NA	HBV
TCGA-DD-A4NL-01A-11R-A28V-07	tcga-dd-a4nl	hepatitis b surface antigen	hbv surface antibody	hbv core antibody	NA	hepatitis b surface antigen| hbv surface antibody| hbv core antibody| NA	HBV
TCGA-DD-A4NN-01A-11R-A28V-07	tcga-dd-a4nn	NA	NA	NA	NA	NA| NA| NA| NA	virus_free
TCGA-DD-A4NO-01A-11R-A28V-07	tcga-dd-a4no	hepatitis c virus rna	hepatitis b surface antigen	hbv surface antibody	hbv core antibody	hepatitis c virus rna| hepatitis b surface antigen| hbv surface antibody| hbv core antibody	HCV-HBV
TCGA-DD-A4NP-01A-11R-A28V-07	tcga-dd-a4np	hepatitis b surface antigen	hbv surface antibody	hbv core antibody	NA	hepatitis b surface antigen| hbv surface antibody| hbv core antibody| NA	HBV
TCGA-DD-A4NQ-01A-21R-A28V-07	tcga-dd-a4nq	hepatitis c virus rna	hepatitis b surface antigen	hbv surface antibody	hbv core antibody	hepatitis c virus rna| hepatitis b surface antigen| hbv surface antibody| hbv core antibody	HCV-HBV
TCGA-DD-A4NR-01A-11R-A311-07	tcga-dd-a4nr	hepatitis b surface antigen	hbv surface antibody	hbv core antibody	NA	hepatitis b surface antigen| hbv surface antibody| hbv core antibody| NA	HBV
TCGA-DD-A4NS-01A-11R-A311-07	tcga-dd-a4ns	hepatitis b surface antigen	hbv surface antibody	hbv core antibody	NA	hepatitis b surface antigen| hbv surface antibody| hbv core antibody| NA	HBV
TCGA-DD-A4NV-01A-11R-A311-07	tcga-dd-a4nv	hepatitis b surface antigen	hbv surface antibody	hbv core antibody	NA	hepatitis b surface antigen| hbv surface antibody| hbv core antibody| NA	HBV
TCGA-DD-A73A-01A-12R-A32O-07	tcga-dd-a73a	hepatitis b surface antigen	hbv surface antibody	hbv core antibody	NA	hepatitis b surface antigen| hbv surface antibody| hbv core antibody| NA	HBV
TCGA-DD-A73B-01A-12R-A32O-07	tcga-dd-a73b	hepatitis b surface antigen	NA	NA	NA	hepatitis b surface antigen| NA| NA| NA	HBV
TCGA-DD-A73C-01A-12R-A33J-07	tcga-dd-a73c	hepatitis b surface antigen	hbv surface antibody	hbv core antibody	NA	hepatitis b surface antigen| hbv surface antibody| hbv core antibody| NA	HBV
TCGA-DD-A73D-01A-12R-A32O-07	tcga-dd-a73d	hepatitis c virus rna	hepatitis b surface antigen	NA	NA	hepatitis c virus rna| hepatitis b surface antigen| NA| NA	HCV-HBV
TCGA-DD-A73E-01A-12R-A32O-07	tcga-dd-a73e	hepatitis b surface antigen	hbv surface antibody	NA	NA	hepatitis b surface antigen| hbv surface antibody| NA| NA	HBV
TCGA-DD-A73F-01A-11R-A32O-07	tcga-dd-a73f	NA	NA	NA	NA	NA| NA| NA| NA	virus_free
TCGA-DD-A73G-01A-22R-A32O-07	tcga-dd-a73g	hepatitis b surface antigen	hbv surface antibody	hbv core antibody	NA	hepatitis b surface antigen| hbv surface antibody| hbv core antibody| NA	HBV
TCGA-DD-AA3A-01A-11R-A37K-07	tcga-dd-aa3a	hepatitis b surface antigen	hbv surface antibody	hbv core antibody	NA	hepatitis b surface antigen| hbv surface antibody| hbv core antibody| NA	HBV
TCGA-DD-AAC8-01A-11R-A41C-07	tcga-dd-aac8	NA	NA	NA	NA	NA| NA| NA| NA	virus_free
TCGA-DD-AAC9-01A-11R-A41C-07	tcga-dd-aac9	NA	NA	NA	NA	NA| NA| NA| NA	virus_free
TCGA-DD-AACA-02B-11R-A41C-07	tcga-dd-aaca	NA	NA	NA	NA	NA| NA| NA| NA	virus_free
TCGA-DD-AACA-01A-11R-A41C-07	tcga-dd-aaca	NA	NA	NA	NA	NA| NA| NA| NA	virus_free
TCGA-DD-AACB-01A-11R-A41C-07	tcga-dd-aacb	NA	NA	NA	NA	NA| NA| NA| NA	virus_free
TCGA-DD-AACC-01A-11R-A41C-07	tcga-dd-aacc	NA	NA	NA	NA	NA| NA| NA| NA	virus_free
TCGA-DD-AACD-01A-11R-A41C-07	tcga-dd-aacd	NA	NA	NA	NA	NA| NA| NA| NA	virus_free
TCGA-DD-AACE-01A-11R-A41C-07	tcga-dd-aace	NA	NA	NA	NA	NA| NA| NA| NA	virus_free
TCGA-DD-AACF-01A-11R-A41C-07	tcga-dd-aacf	NA	NA	NA	NA	NA| NA| NA| NA	virus_free
TCGA-DD-AACG-01A-11R-A41C-07	tcga-dd-aacg	NA	NA	NA	NA	NA| NA| NA| NA	virus_free
TCGA-DD-AACH-01A-11R-A41C-07	tcga-dd-aach	NA	NA	NA	NA	NA| NA| NA| NA	virus_free
TCGA-DD-AACI-01A-11R-A41C-07	tcga-dd-aaci	NA	NA	NA	NA	NA| NA| NA| NA	virus_free
TCGA-DD-AACJ-01A-11R-A41C-07	tcga-dd-aacj	NA	NA	NA	NA	NA| NA| NA| NA	virus_free
TCGA-DD-AACK-01A-11R-A41C-07	tcga-dd-aack	NA	NA	NA	NA	NA| NA| NA| NA	virus_free
TCGA-DD-AACL-01A-11R-A41C-07	tcga-dd-aacl	NA	NA	NA	NA	NA| NA| NA| NA	virus_free
TCGA-DD-AACN-01A-11R-A41C-07	tcga-dd-aacn	NA	NA	NA	NA	NA| NA| NA| NA	virus_free
TCGA-DD-AACO-01A-11R-A41C-07	tcga-dd-aaco	NA	NA	NA	NA	NA| NA| NA| NA	virus_free
TCGA-DD-AACP-01A-11R-A41C-07	tcga-dd-aacp	NA	NA	NA	NA	NA| NA| NA| NA	virus_free
TCGA-DD-AACQ-01A-11R-A41C-07	tcga-dd-aacq	NA	NA	NA	NA	NA| NA| NA| NA	virus_free
TCGA-DD-AACS-01A-11R-A41C-07	tcga-dd-aacs	NA	NA	NA	NA	NA| NA| NA| NA	virus_free
TCGA-DD-AACT-01A-11R-A41C-07	tcga-dd-aact	NA	NA	NA	NA	NA| NA| NA| NA	virus_free
TCGA-DD-AACU-01A-11R-A41C-07	tcga-dd-aacu	NA	NA	NA	NA	NA| NA| NA| NA	virus_free
TCGA-DD-AACV-01A-11R-A41C-07	tcga-dd-aacv	NA	NA	NA	NA	NA| NA| NA| NA	virus_free
TCGA-DD-AACW-01A-11R-A41C-07	tcga-dd-aacw	NA	NA	NA	NA	NA| NA| NA| NA	virus_free
TCGA-DD-AACX-01A-11R-A41C-07	tcga-dd-aacx	NA	NA	NA	NA	NA| NA| NA| NA	virus_free
TCGA-DD-AACY-01A-11R-A41C-07	tcga-dd-aacy	NA	NA	NA	NA	NA| NA| NA| NA	virus_free
TCGA-DD-AACZ-01A-11R-A41C-07	tcga-dd-aacz	NA	NA	NA	NA	NA| NA| NA| NA	virus_free
TCGA-DD-AAD0-01A-11R-A41C-07	tcga-dd-aad0	NA	NA	NA	NA	NA| NA| NA| NA	virus_free
TCGA-DD-AAD1-01A-11R-A41C-07	tcga-dd-aad1	NA	NA	NA	NA	NA| NA| NA| NA	virus_free
TCGA-DD-AAD2-01A-11R-A41C-07	tcga-dd-aad2	NA	NA	NA	NA	NA| NA| NA| NA	virus_free
TCGA-DD-AAD3-01A-11R-A41C-07	tcga-dd-aad3	NA	NA	NA	NA	NA| NA| NA| NA	virus_free
TCGA-DD-AAD5-01A-11R-A41C-07	tcga-dd-aad5	NA	NA	NA	NA	NA| NA| NA| NA	virus_free
TCGA-DD-AAD6-01A-11R-A41C-07	tcga-dd-aad6	NA	NA	NA	NA	NA| NA| NA| NA	virus_free
TCGA-DD-AAD8-01A-11R-A41C-07	tcga-dd-aad8	NA	NA	NA	NA	NA| NA| NA| NA	virus_free
TCGA-DD-AADA-01A-11R-A41C-07	tcga-dd-aada	NA	NA	NA	NA	NA| NA| NA| NA	virus_free
TCGA-DD-AADB-01A-11R-A41C-07	tcga-dd-aadb	NA	NA	NA	NA	NA| NA| NA| NA	virus_free
TCGA-DD-AADC-01A-11R-A41C-07	tcga-dd-aadc	NA	NA	NA	NA	NA| NA| NA| NA	virus_free
TCGA-DD-AADD-01A-11R-A41C-07	tcga-dd-aadd	NA	NA	NA	NA	NA| NA| NA| NA	virus_free
TCGA-DD-AADF-01A-11R-A41C-07	tcga-dd-aadf	NA	NA	NA	NA	NA| NA| NA| NA	virus_free
TCGA-DD-AADG-01A-11R-A41C-07	tcga-dd-aadg	NA	NA	NA	NA	NA| NA| NA| NA	virus_free
TCGA-DD-AADI-01A-11R-A41C-07	tcga-dd-aadi	NA	NA	NA	NA	NA| NA| NA| NA	virus_free
TCGA-DD-AADJ-01A-11R-A41C-07	tcga-dd-aadj	NA	NA	NA	NA	NA| NA| NA| NA	virus_free
TCGA-DD-AADK-01A-11R-A41C-07	tcga-dd-aadk	NA	NA	NA	NA	NA| NA| NA| NA	virus_free
TCGA-DD-AADL-01A-11R-A41C-07	tcga-dd-aadl	NA	NA	NA	NA	NA| NA| NA| NA	virus_free
TCGA-DD-AADM-01A-11R-A41C-07	tcga-dd-aadm	NA	NA	NA	NA	NA| NA| NA| NA	virus_free
TCGA-DD-AADN-01A-11R-A41C-07	tcga-dd-aadn	NA	NA	NA	NA	NA| NA| NA| NA	virus_free
TCGA-DD-AADO-01A-11R-A41C-07	tcga-dd-aado	NA	NA	NA	NA	NA| NA| NA| NA	virus_free
TCGA-DD-AADP-01A-11R-A39D-07	tcga-dd-aadp	NA	NA	NA	NA	NA| NA| NA| NA	virus_free
TCGA-DD-AADQ-01A-11R-A41C-07	tcga-dd-aadq	NA	NA	NA	NA	NA| NA| NA| NA	virus_free
TCGA-DD-AADR-01A-11R-A41C-07	tcga-dd-aadr	NA	NA	NA	NA	NA| NA| NA| NA	virus_free
TCGA-DD-AADS-01A-11R-A41C-07	tcga-dd-aads	NA	NA	NA	NA	NA| NA| NA| NA	virus_free
TCGA-DD-AADU-01A-11R-A41C-07	tcga-dd-aadu	NA	NA	NA	NA	NA| NA| NA| NA	virus_free
TCGA-DD-AADW-01A-11R-A39D-07	tcga-dd-aadw	NA	NA	NA	NA	NA| NA| NA| NA	virus_free
TCGA-DD-AADY-01A-11R-A41C-07	tcga-dd-aady	NA	NA	NA	NA	NA| NA| NA| NA	virus_free
TCGA-DD-AAE0-01A-11R-A41C-07	tcga-dd-aae0	NA	NA	NA	NA	NA| NA| NA| NA	virus_free
TCGA-DD-AAE1-01A-11R-A41C-07	tcga-dd-aae1	NA	NA	NA	NA	NA| NA| NA| NA	virus_free
TCGA-DD-AAE2-01A-11R-A41C-07	tcga-dd-aae2	NA	NA	NA	NA	NA| NA| NA| NA	virus_free
TCGA-DD-AAE3-01A-11R-A41C-07	tcga-dd-aae3	NA	NA	NA	NA	NA| NA| NA| NA	virus_free
TCGA-DD-AAE4-01A-11R-A41C-07	tcga-dd-aae4	NA	NA	NA	NA	NA| NA| NA| NA	virus_free
TCGA-DD-AAE6-01A-11R-A41C-07	tcga-dd-aae6	NA	NA	NA	NA	NA| NA| NA| NA	virus_free
TCGA-DD-AAE9-01A-11R-A41C-07	tcga-dd-aae9	NA	NA	NA	NA	NA| NA| NA| NA	virus_free
TCGA-DD-AAEB-01A-11R-A41C-07	tcga-dd-aaeb	NA	NA	NA	NA	NA| NA| NA| NA	virus_free
TCGA-DD-AAED-01A-12R-A41C-07	tcga-dd-aaed	NA	NA	NA	NA	NA| NA| NA| NA	virus_free
TCGA-DD-AAEE-01A-11R-A41C-07	tcga-dd-aaee	NA	NA	NA	NA	NA| NA| NA| NA	virus_free
TCGA-DD-AAEH-01A-11R-A41C-07	tcga-dd-aaeh	NA	NA	NA	NA	NA| NA| NA| NA	virus_free
TCGA-DD-AAEI-01A-11R-A41C-07	tcga-dd-aaei	NA	NA	NA	NA	NA| NA| NA| NA	virus_free
TCGA-DD-AAEK-01A-11R-A41C-07	tcga-dd-aaek	NA	NA	NA	NA	NA| NA| NA| NA	virus_free
TCGA-DD-AAVP-01A-11R-A41C-07	tcga-dd-aavp	NA	NA	NA	NA	NA| NA| NA| NA	virus_free
TCGA-DD-AAVQ-01A-11R-A41C-07	tcga-dd-aavq	NA	NA	NA	NA	NA| NA| NA| NA	virus_free
TCGA-DD-AAVR-01A-11R-A41C-07	tcga-dd-aavr	NA	NA	NA	NA	NA| NA| NA| NA	virus_free
TCGA-DD-AAVS-01A-11R-A41C-07	tcga-dd-aavs	NA	NA	NA	NA	NA| NA| NA| NA	virus_free
TCGA-DD-AAVU-01A-11R-A41C-07	tcga-dd-aavu	NA	NA	NA	NA	NA| NA| NA| NA	virus_free
TCGA-DD-AAVV-01A-11R-A41C-07	tcga-dd-aavv	NA	NA	NA	NA	NA| NA| NA| NA	virus_free
TCGA-DD-AAVW-01A-11R-A41C-07	tcga-dd-aavw	NA	NA	NA	NA	NA| NA| NA| NA	virus_free
TCGA-DD-AAVX-01A-11R-A41C-07	tcga-dd-aavx	NA	NA	NA	NA	NA| NA| NA| NA	virus_free
TCGA-DD-AAVY-01A-11R-A41C-07	tcga-dd-aavy	NA	NA	NA	NA	NA| NA| NA| NA	virus_free
TCGA-DD-AAVZ-01A-11R-A41C-07	tcga-dd-aavz	NA	NA	NA	NA	NA| NA| NA| NA	virus_free
TCGA-DD-AAW0-01A-11R-A41C-07	tcga-dd-aaw0	NA	NA	NA	NA	NA| NA| NA| NA	virus_free
TCGA-DD-AAW1-01A-11R-A41C-07	tcga-dd-aaw1	NA	NA	NA	NA	NA| NA| NA| NA	virus_free
TCGA-DD-AAW2-01A-11R-A41C-07	tcga-dd-aaw2	NA	NA	NA	NA	NA| NA| NA| NA	virus_free
TCGA-DD-AAW3-01A-11R-A41C-07	tcga-dd-aaw3	NA	NA	NA	NA	NA| NA| NA| NA	virus_free
TCGA-ED-A459-01A-11R-A266-07	tcga-ed-a459	hepatitis b surface antigen	NA	NA	NA	hepatitis b surface antigen| NA| NA| NA	HBV
TCGA-ED-A4XI-01A-11R-A266-07	tcga-ed-a4xi	hepatitis b surface antigen	NA	NA	NA	hepatitis b surface antigen| NA| NA| NA	HBV
TCGA-ED-A5KG-01A-11R-A27V-07	tcga-ed-a5kg	hepatitis b surface antigen	NA	NA	NA	hepatitis b surface antigen| NA| NA| NA	HBV
TCGA-ED-A627-01A-12R-A311-07	tcga-ed-a627	hepatitis c antibody	hepatitis b surface antigen	NA	NA	hepatitis c antibody| hepatitis b surface antigen| NA| NA	HBV
TCGA-ED-A66X-01A-11R-A311-07	tcga-ed-a66x	hepatitis b surface antigen	NA	NA	NA	hepatitis b surface antigen| NA| NA| NA	HBV
TCGA-ED-A66Y-01A-11R-A311-07	tcga-ed-a66y	hepatitis b surface antigen	NA	NA	NA	hepatitis b surface antigen| NA| NA| NA	HBV
TCGA-ED-A7PX-01A-51R-A352-07	tcga-ed-a7px	hepatitis b surface antigen	NA	NA	NA	hepatitis b surface antigen| NA| NA| NA	HBV
TCGA-ED-A7PY-01A-11R-A33R-07	tcga-ed-a7py	hepatitis b surface antigen	NA	NA	NA	hepatitis b surface antigen| NA| NA| NA	HBV
TCGA-ED-A7PZ-01A-11R-A33R-07	tcga-ed-a7pz	hepatitis b surface antigen	NA	NA	NA	hepatitis b surface antigen| NA| NA| NA	HBV
TCGA-ED-A7XO-01A-11R-A352-07	tcga-ed-a7xo	hepatitis c antibody	hepatitis b surface antigen	NA	NA	hepatitis c antibody| hepatitis b surface antigen| NA| NA	HBV
TCGA-ED-A7XP-01A-11R-A352-07	tcga-ed-a7xp	hepatitis b surface antigen	NA	NA	NA	hepatitis b surface antigen| NA| NA| NA	HBV
TCGA-ED-A82E-01A-11R-A352-07	tcga-ed-a82e	hepatitis c antibody	hepatitis b surface antigen	NA	NA	hepatitis c antibody| hepatitis b surface antigen| NA| NA	HBV
TCGA-ED-A8O5-01A-11R-A36F-07	tcga-ed-a8o5	hepatitis c antibody	hepatitis b surface antigen	NA	NA	hepatitis c antibody| hepatitis b surface antigen| NA| NA	HBV
TCGA-ED-A8O6-01A-11R-A36F-07	tcga-ed-a8o6	hepatitis c antibody	hepatitis b surface antigen	NA	NA	hepatitis c antibody| hepatitis b surface antigen| NA| NA	HBV
TCGA-ED-A97K-01A-21R-A38B-07	tcga-ed-a97k	hepatitis b surface antigen	NA	NA	NA	hepatitis b surface antigen| NA| NA| NA	HBV
TCGA-EP-A12J-01A-11R-A131-07	tcga-ep-a12j	NA	NA	NA	NA	NA| NA| NA| NA	virus_free
TCGA-EP-A26S-01A-11R-A16W-07	tcga-ep-a26s	NA	NA	NA	NA	NA| NA| NA| NA	virus_free
TCGA-EP-A2KA-01A-11R-A180-07	tcga-ep-a2ka	NA	NA	NA	NA	NA| NA| NA| NA	virus_free
TCGA-EP-A2KB-01A-11R-A180-07	tcga-ep-a2kb	NA	NA	NA	NA	NA| NA| NA| NA	virus_free
TCGA-EP-A2KC-01A-11R-A213-07	tcga-ep-a2kc	NA	NA	NA	NA	NA| NA| NA| NA	virus_free
TCGA-EP-A3RK-01A-11R-A22L-07	tcga-ep-a3rk	NA	NA	NA	NA	NA| NA| NA| NA	virus_free
TCGA-ES-A2HT-01A-12R-A180-07	tcga-es-a2ht	NA	NA	NA	NA	NA| NA| NA| NA	virus_free
TCGA-FV-A23B-01A-11R-A16W-07	tcga-fv-a23b	NA	NA	NA	NA	NA| NA| NA| NA	virus_free
TCGA-FV-A2QQ-01A-11R-A22L-07	tcga-fv-a2qq	NA	NA	NA	NA	NA| NA| NA| NA	virus_free
TCGA-FV-A2QR-01A-11R-A213-07	tcga-fv-a2qr	NA	NA	NA	NA	NA| NA| NA| NA	virus_free
TCGA-FV-A3I0-01A-11R-A22L-07	tcga-fv-a3i0	NA	NA	NA	NA	NA| NA| NA| NA	virus_free
TCGA-FV-A3R3-01A-11R-A22L-07	tcga-fv-a3r3	NA	NA	NA	NA	NA| NA| NA| NA	virus_free
TCGA-FV-A495-01A-11R-A266-07	tcga-fv-a495	NA	NA	NA	NA	NA| NA| NA| NA	virus_free
TCGA-FV-A496-01A-11R-A266-07	tcga-fv-a496	NA	NA	NA	NA	NA| NA| NA| NA	virus_free
TCGA-FV-A4ZQ-01A-11R-A266-07	tcga-fv-a4zq	hepatitis c virus rna	NA	NA	NA	hepatitis c virus rna| NA| NA| NA	HCV
TCGA-G3-A25S-01A-11R-A16W-07	tcga-g3-a25s	NA	NA	NA	NA	NA| NA| NA| NA	virus_free
TCGA-G3-A25T-01A-11R-A16W-07	tcga-g3-a25t	NA	NA	NA	NA	NA| NA| NA| NA	virus_free
TCGA-G3-A25U-01A-11R-A16W-07	tcga-g3-a25u	NA	NA	NA	NA	NA| NA| NA| NA	virus_free
TCGA-G3-A25V-01A-11R-A16W-07	tcga-g3-a25v	NA	NA	NA	NA	NA| NA| NA| NA	virus_free
TCGA-G3-A25X-01A-11R-A16W-07	tcga-g3-a25x	NA	NA	NA	NA	NA| NA| NA| NA	virus_free
TCGA-G3-A25Y-01A-11R-A16W-07	tcga-g3-a25y	NA	NA	NA	NA	NA| NA| NA| NA	virus_free
TCGA-G3-A25Z-01A-11R-A16W-07	tcga-g3-a25z	NA	NA	NA	NA	NA| NA| NA| NA	virus_free
TCGA-G3-A3CH-01A-11R-A22L-07	tcga-g3-a3ch	NA	NA	NA	NA	NA| NA| NA| NA	virus_free
TCGA-G3-A3CI-01A-11R-A213-07	tcga-g3-a3ci	NA	NA	NA	NA	NA| NA| NA| NA	virus_free
TCGA-G3-A3CJ-01A-11R-A213-07	tcga-g3-a3cj	NA	NA	NA	NA	NA| NA| NA| NA	virus_free
TCGA-G3-A3CK-01A-11R-A213-07	tcga-g3-a3ck	NA	NA	NA	NA	NA| NA| NA| NA	virus_free
TCGA-G3-A5SI-01A-31R-A27V-07	tcga-g3-a5si	NA	NA	NA	NA	NA| NA| NA| NA	virus_free
TCGA-G3-A5SJ-01A-11R-A27V-07	tcga-g3-a5sj	NA	NA	NA	NA	NA| NA| NA| NA	virus_free
TCGA-G3-A5SK-01A-11R-A27V-07	tcga-g3-a5sk	NA	NA	NA	NA	NA| NA| NA| NA	virus_free
TCGA-G3-A5SL-01A-11R-A27V-07	tcga-g3-a5sl	NA	NA	NA	NA	NA| NA| NA| NA	virus_free
TCGA-G3-A5SM-01A-12R-A28V-07	tcga-g3-a5sm	NA	NA	NA	NA	NA| NA| NA| NA	virus_free
TCGA-G3-A7M5-01A-11R-A33R-07	tcga-g3-a7m5	hepatitis c antibody	hepatitis b surface antigen	hbv surface antibody	NA	hepatitis c antibody| hepatitis b surface antigen| hbv surface antibody| NA	HBV
TCGA-G3-A7M6-01A-11R-A33R-07	tcga-g3-a7m6	NA	NA	NA	NA	NA| NA| NA| NA	virus_free
TCGA-G3-A7M7-01A-12R-A352-07	tcga-g3-a7m7	hepatitis c antibody	hepatitis b surface antigen	NA	NA	hepatitis c antibody| hepatitis b surface antigen| NA| NA	HBV
TCGA-G3-A7M8-01A-11R-A33R-07	tcga-g3-a7m8	hepatitis c antibody	hepatitis b surface antigen	hbv surface antibody	NA	hepatitis c antibody| hepatitis b surface antigen| hbv surface antibody| NA	HBV
TCGA-G3-AAUZ-01A-11R-A38B-07	tcga-g3-aauz	hepatitis c antibody	hepatitis b surface antigen	hbv surface antibody	hbv dna	hepatitis c antibody| hepatitis b surface antigen| hbv surface antibody| hbv dna	HBV
TCGA-G3-AAV0-01A-11R-A37K-07	tcga-g3-aav0	hepatitis c antibody	hepatitis b surface antigen	hbv surface antibody	NA	hepatitis c antibody| hepatitis b surface antigen| hbv surface antibody| NA	HBV
TCGA-G3-AAV1-01A-11R-A38B-07	tcga-g3-aav1	hepatitis c antibody	hepatitis b surface antigen	hbv surface antibody	hbv dna	hepatitis c antibody| hepatitis b surface antigen| hbv surface antibody| hbv dna	HBV
TCGA-G3-AAV2-01A-11R-A37K-07	tcga-g3-aav2	hepatitis c antibody	hepatitis c virus rna	hepatitis b surface antigen	hbv surface antibody	hepatitis c antibody| hepatitis c virus rna| hepatitis b surface antigen| hbv surface antibody	HCV-HBV
TCGA-G3-AAV3-01A-11R-A37K-07	tcga-g3-aav3	NA	NA	NA	NA	NA| NA| NA| NA	virus_free
TCGA-G3-AAV4-01A-11R-A38B-07	tcga-g3-aav4	NA	NA	NA	NA	NA| NA| NA| NA	virus_free
TCGA-G3-AAV5-01A-11R-A37K-07	tcga-g3-aav5	hepatitis c antibody	hepatitis b surface antigen	hbv surface antibody	hbv core antibody	hepatitis c antibody| hepatitis b surface antigen| hbv surface antibody| hbv core antibody	HBV
TCGA-G3-AAV6-01A-21R-A37K-07	tcga-g3-aav6	hepatitis b surface antigen	NA	NA	NA	hepatitis b surface antigen| NA| NA| NA	HBV
TCGA-G3-AAV7-01A-11R-A38B-07	tcga-g3-aav7	hepatitis b surface antigen	hbv surface antibody	hbv dna	NA	hepatitis b surface antigen| hbv surface antibody| hbv dna| NA	HBV
TCGA-GJ-A3OU-01A-31R-A38B-07	tcga-gj-a3ou	hepatitis c antibody	NA	NA	NA	hepatitis c antibody| NA| NA| NA	virus_free
TCGA-GJ-A6C0-01A-12R-A311-07	tcga-gj-a6c0	NA	NA	NA	NA	NA| NA| NA| NA	virus_free
TCGA-GJ-A9DB-01A-11R-A37K-07	tcga-gj-a9db	NA	NA	NA	NA	NA| NA| NA| NA	virus_free
TCGA-HP-A5MZ-01A-21R-A27V-07	tcga-hp-a5mz	hepatitis c antibody	hepatitis b surface antigen	hbv surface antibody	NA	hepatitis c antibody| hepatitis b surface antigen| hbv surface antibody| NA	HBV
TCGA-HP-A5N0-01A-11R-A28V-07	tcga-hp-a5n0	NA	NA	NA	NA	NA| NA| NA| NA	virus_free
TCGA-K7-A5RG-01A-11R-A28V-07	tcga-k7-a5rg	hcv genotype	NA	NA	NA	hcv genotype| NA| NA| NA	HCV
TCGA-K7-A6G5-01A-11R-A311-07	tcga-k7-a6g5	hcv genotype	NA	NA	NA	hcv genotype| NA| NA| NA	HCV
TCGA-K7-AAU7-01A-11R-A38B-07	tcga-k7-aau7	NA	NA	NA	NA	NA| NA| NA| NA	virus_free
TCGA-KR-A7K2-01A-12R-A33R-07	tcga-kr-a7k2	hcv genotype	NA	NA	NA	hcv genotype| NA| NA| NA	HCV
TCGA-KR-A7K8-01A-11R-A33J-07	tcga-kr-a7k8	NA	NA	NA	NA	NA| NA| NA| NA	virus_free
TCGA-LG-A9QC-01A-11R-A37K-07	tcga-lg-a9qc	NA	NA	NA	NA	NA| NA| NA| NA	virus_free
TCGA-LG-A9QD-01A-11R-A38B-07	tcga-lg-a9qd	NA	NA	NA	NA	NA| NA| NA| NA	virus_free
TCGA-MI-A75C-01A-11R-A32O-07	tcga-mi-a75c	hbv surface antibody	NA	NA	NA	hbv surface antibody| NA| NA| NA	virus_free
TCGA-MI-A75E-01A-11R-A32O-07	tcga-mi-a75e	hcv genotype	NA	NA	NA	hcv genotype| NA| NA| NA	HCV
TCGA-MI-A75G-01A-11R-A32O-07	tcga-mi-a75g	hcv genotype	NA	NA	NA	hcv genotype| NA| NA| NA	HCV
TCGA-MI-A75I-01A-11R-A32O-07	tcga-mi-a75i	NA	NA	NA	NA	NA| NA| NA| NA	virus_free
TCGA-MR-A520-01A-11R-A266-07	tcga-mr-a520	hepatitis c antibody	hepatitis b surface antigen	hbv core antibody	NA	hepatitis c antibody| hepatitis b surface antigen| hbv core antibody| NA	HBV
TCGA-MR-A8JO-01A-12R-A36F-07	tcga-mr-a8jo	hepatitis c antibody	hepatitis b surface antigen	hbv core antibody	NA	hepatitis c antibody| hepatitis b surface antigen| hbv core antibody| NA	HBV
TCGA-NI-A4U2-01A-11R-A28V-07	tcga-ni-a4u2	NA	NA	NA	NA	NA| NA| NA| NA	virus_free
TCGA-NI-A8LF-01A-11R-A36F-07	tcga-ni-a8lf	NA	NA	NA	NA	NA| NA| NA| NA	virus_free
TCGA-O8-A75V-01A-11R-A32O-07	tcga-o8-a75v	NA	NA	NA	NA	NA| NA| NA| NA	virus_free
TCGA-PD-A5DF-01A-11R-A27V-07	tcga-pd-a5df	NA	NA	NA	NA	NA| NA| NA| NA	virus_free
TCGA-QA-A7B7-01A-11R-A32O-07	tcga-qa-a7b7	NA	NA	NA	NA	NA| NA| NA| NA	virus_free
TCGA-RC-A6M3-01A-11R-A32O-07	tcga-rc-a6m3	NA	NA	NA	NA	NA| NA| NA| NA	virus_free
TCGA-RC-A6M4-01A-11R-A32O-07	tcga-rc-a6m4	NA	NA	NA	NA	NA| NA| NA| NA	virus_free
TCGA-RC-A6M5-01A-11R-A32O-07	tcga-rc-a6m5	NA	NA	NA	NA	NA| NA| NA| NA	virus_free
TCGA-RC-A6M6-01A-11R-A32O-07	tcga-rc-a6m6	NA	NA	NA	NA	NA| NA| NA| NA	virus_free
TCGA-RC-A7S9-01A-11R-A33R-07	tcga-rc-a7s9	NA	NA	NA	NA	NA| NA| NA| NA	virus_free
TCGA-RC-A7SB-01A-21R-A352-07	tcga-rc-a7sb	NA	NA	NA	NA	NA| NA| NA| NA	virus_free
TCGA-RC-A7SF-01A-11R-A352-07	tcga-rc-a7sf	NA	NA	NA	NA	NA| NA| NA| NA	virus_free
TCGA-RC-A7SH-01A-11R-A38B-07	tcga-rc-a7sh	NA	NA	NA	NA	NA| NA| NA| NA	virus_free
TCGA-RC-A7SK-01A-11R-A352-07	tcga-rc-a7sk	NA	NA	NA	NA	NA| NA| NA| NA	virus_free
TCGA-RG-A7D4-01A-12R-A33R-07	tcga-rg-a7d4	hepatitis c antibody	NA	NA	NA	hepatitis c antibody| NA| NA| NA	virus_free
TCGA-UB-A7MA-01A-11R-A33R-07	tcga-ub-a7ma	hepatitis c antibody	hepatitis b surface antigen	hbv core antibody	NA	hepatitis c antibody| hepatitis b surface antigen| hbv core antibody| NA	HBV
TCGA-UB-A7MB-01A-11R-A33R-07	tcga-ub-a7mb	hepatitis c antibody	hepatitis b surface antigen	hbv core antibody	NA	hepatitis c antibody| hepatitis b surface antigen| hbv core antibody| NA	HBV
TCGA-UB-A7MC-01A-11R-A33R-07	tcga-ub-a7mc	hepatitis c antibody	hepatitis b surface antigen	hbv dna	NA	hepatitis c antibody| hepatitis b surface antigen| hbv dna| NA	HBV
TCGA-UB-A7MD-01A-12R-A352-07	tcga-ub-a7md	hepatitis c antibody	hepatitis c virus rna	hcv genotype	hepatitis b surface antigen	hepatitis c antibody| hepatitis c virus rna| hcv genotype| hepatitis b surface antigen	HCV
TCGA-UB-A7ME-01A-11R-A33J-07	tcga-ub-a7me	hepatitis b surface antigen	hbv core antibody	hbv dna	NA	hepatitis b surface antigen| hbv core antibody| hbv dna| NA	HBV
TCGA-UB-AA0U-01A-11R-A38B-07	tcga-ub-aa0u	hepatitis c antibody	hepatitis b surface antigen	hbv core antibody	NA	hepatitis c antibody| hepatitis b surface antigen| hbv core antibody| NA	HBV
TCGA-WJ-A86L-01A-12R-A39D-07	tcga-wj-a86l	hepatitis c antibody	hepatitis b surface antigen	hbv surface antibody	NA	hepatitis c antibody| hepatitis b surface antigen| hbv surface antibody| NA	HBV
TCGA-WQ-A9G7-01A-11R-A37K-07	tcga-wq-a9g7	NA	NA	NA	NA	NA| NA| NA| NA	virus_free
TCGA-WQ-AB4B-01A-11R-A41C-07	tcga-wq-ab4b	NA	NA	NA	NA	NA| NA| NA| NA	virus_free
TCGA-WX-AA44-01A-11R-A39D-07	tcga-wx-aa44	hepatitis c antibody	NA	NA	NA	hepatitis c antibody| NA| NA| NA	virus_free
TCGA-WX-AA46-01A-11R-A39D-07	tcga-wx-aa46	hepatitis c antibody	NA	NA	NA	hepatitis c antibody| NA| NA| NA	virus_free
TCGA-WX-AA47-01A-11R-A39D-07	tcga-wx-aa47	hepatitis c antibody	NA	NA	NA	hepatitis c antibody| NA| NA| NA	virus_free
TCGA-XR-A8TD-01A-12R-A39D-07	tcga-xr-a8td	NA	NA	NA	NA	NA| NA| NA| NA	virus_free
TCGA-XR-A8TE-01A-11R-A36F-07	tcga-xr-a8te	NA	NA	NA	NA	NA| NA| NA| NA	virus_free
TCGA-XR-A8TF-01A-11R-A36F-07	tcga-xr-a8tf	NA	NA	NA	NA	NA| NA| NA| NA	virus_free
TCGA-YA-A8S7-01A-11R-A37K-07	tcga-ya-a8s7	NA	NA	NA	NA	NA| NA| NA| NA	virus_free
TCGA-ZP-A9CV-01A-11R-A38B-07	tcga-zp-a9cv	NA	NA	NA	NA	NA| NA| NA| NA	virus_free
TCGA-ZP-A9CY-01A-11R-A38B-07	tcga-zp-a9cy	NA	NA	NA	NA	NA| NA| NA| NA	virus_free
TCGA-ZP-A9CZ-01A-11R-A38B-07	tcga-zp-a9cz	hepatitis b surface antigen	NA	NA	NA	hepatitis b surface antigen| NA| NA| NA	HBV
TCGA-ZP-A9D0-01A-11R-A37K-07	tcga-zp-a9d0	NA	NA	NA	NA	NA| NA| NA| NA	virus_free
TCGA-ZP-A9D2-01A-11R-A38B-07	tcga-zp-a9d2	hepatitis c virus rna	NA	NA	NA	hepatitis c virus rna| NA| NA| NA	HCV
TCGA-ZP-A9D4-01A-11R-A37K-07	tcga-zp-a9d4	NA	NA	NA	NA	NA| NA| NA| NA	virus_free
TCGA-ZS-A9CD-01A-11R-A37K-07	tcga-zs-a9cd	hepatitis c antibody	hepatitis b surface antigen	NA	NA	hepatitis c antibody| hepatitis b surface antigen| NA| NA	HBV
TCGA-ZS-A9CF-02A-11R-A38B-07	tcga-zs-a9cf	hepatitis c antibody	hepatitis b surface antigen	NA	NA	hepatitis c antibody| hepatitis b surface antigen| NA| NA	HBV
TCGA-ZS-A9CF-01A-11R-A38B-07	tcga-zs-a9cf	hepatitis c antibody	hepatitis b surface antigen	NA	NA	hepatitis c antibody| hepatitis b surface antigen| NA| NA	HBV
TCGA-ZS-A9CG-01A-11R-A37K-07	tcga-zs-a9cg	hepatitis c antibody	hepatitis b surface antigen	NA	NA	hepatitis c antibody| hepatitis b surface antigen| NA| NA	HBV
