# Supplementary material for: NF-Y Overexpression in Liver Hepatocellular Carcinoma (HCC)
Source: Int J Mol Sci. 2020 Dec 1;21(23):9157. doi: 10.3390/ijms21239157 (PMC7731131; doi:10.3390/ijms21239157)
Supplement: Supplementary file 1 [file ijms-21-09157-s001.zip › SUPPLEMENTARY/Table S3 DEG.xlsx]

## Sheet: iCluster1
UP	DOWN
LOC155060	AADAT
EZHIP	ABAT
HSPBL2	ABCA6
A4GNT	ABCA8
AAA1	ABCB11
AACSL	ABCB4
AATK	ABCC9
ABCA17P	ABCG2
ABCA3	ABP1
ABCB5	ACAA1
ABCC4	ACAA2
ABCC8	ACAD11
ABLIM2	ACADL
ACAN	ACADSB
ACCN2	ACER1
ACCN3	ACSL1
ACCN4	ACSM2A
ACPT	ACSM2B
ACSBG2	ACSM3
ACSL4	ACSM5
ACTA1	ACVR1C
ACTG2	ADAMTS13
ACTL8	ADCY1
ACTN2	ADH1A
ADAM11	ADH1B
ADAM12	ADH1C
ADAM22	ADH4
ADAM23	ADH6
ADAM32	ADRA1A
ADAMDEC1	ADRA1B
ADAMTS16	ADRA2B
ADAMTS18	ADRB2
ADCY2	AFM
ADM2	AGBL4
ADORA1	AGL
ADRA1D	AGXT2
ADRA2C	AHSP
AFF2	AKR1D1
AFP	AKR7A3
AGR2	ALAS1
AHNAK2	ALAS2
AIM1L	ALB
AIRE	ALDH1L1
AKR1B10	ALDH2
AKR1B15	ALDH6A1
ALDH3A1	ALDH8A1
ALDH3B2	ALDOB
ALG1L	ANGPTL6
ALOX15B	ANKRD55
ALPI	ANO1
ALPK3	ANXA10
ALX3	AOX1
AMH	APOA5
AMIGO3	APOC4
ANKRD13B	APOF
ANKRD1	AQP9
ANKRD2	ARID3C
ANKRD33	AR
ANKRD34B	ASCL1
ANKRD7	ASPA
ANKS1B	ASPDH
ANKS6	ASS1
ANLN	ASXL3
ANO2	ATF3
ANO4	ATP11C
ANO9	AVPR1A
AP1M2	AZGP1
AP3B2	BBOX1
APC2	BCHE
APLN	BCKDHB
APLP1	BCO2
AQP10	BHMT
AQP5	BMP10
AQP8	BMPER
ARHGAP11A	C13orf26
ARHGAP11B	C14orf180
ARHGAP22	C14orf53
ARHGAP36	C14orf68
ARHGAP39	C15orf43
ARHGDIG	C1RL
ARHGEF38	C1R
ARID3A	C1orf173
ARL9	C20orf56
ARMC3	C21orf62
ARMC9	C3P1
ARTN	C5orf27
ARX	C6orf142
ASB16	C6
ASF1B	C7orf58
ASNS	C8A
ASPHD1	C8B
ASPM	C8orf4
ATHL1	C8orf80
ATP2A1	C9orf71
ATP2C2	C9
ATP4A	CALML3
ATP6V0D2	CALN1
ATP6V1B1	CAT
ATP8A2	CCBE1
AURKA	CCL14
AURKB	CCL23
AZI1	CD1D
B3GNT3	CD5L
B3GNT4	CDH19
B4GALNT1	CES3
B4GALNT2	CES7
B4GALNT4	CES8
BACE2	CETP
BAI1	CFHR3
BAI2	CFP
BAIAP2L2	CHRM2
BANF2	CIDEB
BCAN	CLC
BCAS1	CLEC1B
BCAT1	CLEC4G
BCL2L14	CLEC4M
BDKRB1	CLRN1OS
BEGAIN	CNDP1
BEND6	COL25A1
BEST3	COL6A6
BEST4	COLEC10
BEX1	COX6A2
BEX2	CPEB3
BFSP2	CP
BIK	CRHBP
BIRC5	CSF3
BIRC7	CSRNP1
BLM	CTNNA3
BMP7	CWH43
BMP8A	CXCL12
BOP1	CXCL14
BPIL1	CXCR1
BRSK1	CXorf66
BRSK2	CYP1A1
BSND	CYP1A2
BSPRY	CYP26A1
BTNL3	CYP2A13
BTNL8	CYP2A6
BUB1B	CYP2A7
BUB1	CYP2B6
C10orf81	CYP2B7P1
C10orf90	CYP2C19
C10orf91	CYP2C8
C11orf20	CYP2C9
C11orf41	CYP2E1
C11orf53	CYP2J2
C11orf92	CYP39A1
C11orf93	CYP3A43
C12orf36	CYP3A4
C12orf39	CYP4A11
C12orf48	CYP4A22
C12orf56	CYP4F2
C12orf70	CYP8B1
C12orf75	DACH1
C13orf38	DAK
C14orf184	DAO
C14orf72	DBH
C15orf27	DCXR
C15orf42	DEFA1B
C15orf48	DEPDC7
C15orf59	DHDPSL
C16orf59	DHODH
C16orf74	DIRAS3
C16orf79	DMD
C17orf53	DMGDH
C17orf82	DNAH6
C17orf93	DNASE1L3
C17orf99	DNMT3L
C19orf21	DPF3
C19orf33	DPPA4
C19orf45	DPYS
C19orf69	DSG1
C1QL1	ECM1
C1QL4	EFHD1
C1QTNF8	EGR1
C1orf106	EGR2
C1orf113	EHHADH
C1orf116	EPB41L4B
C1orf125	EPB42
C1orf126	EPHX2
C1orf133	ERVFRDE1
C1orf158	ESR1
C1orf170	ETFDH
C1orf186	ETNK2
C1orf204	EXPH5
C1orf230	F9
C1orf61	FAM134B
C1orf64	FAM13A
C1orf65	FAM180A
C20orf103	FAM198A
C20orf114	FAM65C
C20orf118	FAM99A
C20orf151	FAM99B
C20orf186	FBP1
C20orf201	FCAR
C20orf26	FCGR2B
C20orf54	FCN2
C20orf70	FCN3
C21orf125	FETUB
C21orf130	FGF23
C21orf56	FITM1
C21orf58	FMO3
C21orf90	FNDC5
C2CD4D	FOLH1B
C2orf27A	FOLH1
C2orf48	FOSB
C2orf70	FOS
C2orf82	FOXO1
C3orf32	FPR2
C3orf50	FREM2
C3orf55	FTCD
C3orf57	FXYD1
C3orf65	G0S2
C3orf72	GADD45B
C4orf48	GBA3
C4orf7	GBP7
C5orf30	GCDH
C5orf34	GCGR
C5orf46	GCKR
C6orf126	GCK
C6orf132	GDF2
C6orf147	GHR
C6orf168	GIPC2
C6orf176	GLS2
C6orf222	GLYATL1
C6orf223	GLYAT
C6orf227	GNAO1
C8ORFK29	GNE
C8orf77	GNMT
C9orf100	GOLGA6A
C9orf140	GOLGA6B
C9orf172	GOLGA6C
C9orf4	GOLGA6D
C9orf50	GPD1
C9orf53	GPM6A
C9orf57	GPR128
C9orf98	GPR182
CA10	GRHPR
CA12	GSTA2
CA4	GSTM1
CA8	GSTM2
CA9	GSTZ1
CABP1	GYS2
CABYR	HAAO
CACNA1B	HAMP
CACNA1C	HAO1
CACNA1E	HAO2
CACNA1F	HBB
CACNA1G	HBD
CACNA1I	HBM
CACNA1S	HEPACAM
CACNB3	HEPN1
CACNB4	HERC5
CACNG1	HHIP
CACNG4	HMGCLL1
CADPS	HMGN5
CAGE1	HORMAD2
CALB2	HPX
CALCA	HP
CALML6	HSD11B1
CALY	HSD17B13
CAMK2N2	HSD17B6
CAMKV	IDO2
CAPN11	IGF1
CAPN13	IGFALS
CAPN14	IL13
CAPN6	IL1RL1
CAPN8	IL1RN
CAPN9	INS-IGF2
CASKIN1	ITIH4
CATSPER1	ITLN1
CATSPERB	IYD
CBR3	JMJD5
CBX2	KBTBD11
CCDC102B	KCND3
CCDC108	KCNE1
CCDC154	KCNN2
CCDC155	KIF19
CCDC28B	KLKB1
CCDC36	LCAT
CCDC64B	LCE2D
CCDC64	LDHD
CCDC74B	LGI1
CCDC78	LIFR
CCDC80	LILRA3
CCDC99	LIPJ
CCIN	LOC255167
CCKBR	LOC283856
CCL25	LOC284788
CCL26	LOC285456
CCNA2	LOC646982
CCNB1	LOC647309
CCNB2	LPA
CCNE1	LRAT
CCNE2	LRRC16B
CCNF	LRRC19
CCNI2	LRRC55
CCNO	LYPD2
CD109	LYVE1
CD200	MAG
CD24	MARCO
CD34	MASP1
CDC20B	MAT1A
CDC20	MBL2
CDC25A	MEP1B
CDC25C	MFAP3L
CDC45	MFSD2A
CDC6	MIP
CDC7	MME
CDCA2	MOGAT2
CDCA3	MPDZ
CDCA5	MRO
CDCA7	MS4A3
CDCA8	MT1E
CDH10	MT1F
CDH11	MT1G
CDH13	MT1H
CDH16	MT1X
CDH17	MT2A
CDH24	MTHFD1
CDH3	MTTP
CDH8	MTUS2
CDH9	N4BP2L1
CDK1	NAT2
CDK5R2	NDRG2
CDKN2A	NDST3
CDKN2BAS	NKX3-1
CDKN2C	NLRP14
CDKN3	NNMT
CDRT1	NOL4
CDT1	NR1I2
CDX1	NR1I3
CDX2	NR4A2
CEACAM20	NR4A3
CEACAM5	NRG1
CEACAM7	NRXN1
CECR7	NTF3
CELF3	NUDT10
CELF5	NXF3
CELSR3	OIT3
CEL	ORM1
CEND1	ORM2
CENPA	OTC
CENPE	P2RX3
CENPF	PADI4
CENPH	PALM2
CENPI	PBLD
CENPK	PCA3
CENPL	PCK1
CENPM	PCK2
CENPW	PCSK2
CEP55	PDE11A
CGB7	PDK4
CHAF1B	PGA3
CHD5	PGLYRP1
CHGA	PHACTR3
CHGB	PHLDA1
CHI3L2	PIK3C2G
CHODL	PLGLA
CHP2	PLGLB2
CHRFAM7A	PLG
CHRM1	PLIN1
CHRNA1	PLSCR4
CHRNA3	PON1
CHRNA5	PON3
CHRNA7	PPBP
CHRNB2	PPP1R3B
CHRNB4	PROK2
CHRND	PROZ
CHST10	PTH1R
CHST1	PVALB
CHST6	PZP
CHST8	RANBP3L
CIB2	RASGEF1B
CKAP2L	RCAN1
CKB	RDH16
CKMT1A	RFPL1
CKMT1B	RND3
CLCNKA	RNF125
CLCNKB	RNF152
CLDN18	RNF165
CLDN19	RSPO3
CLEC18A	RUNDC3B
CLEC2L	S100A12
CLIC3	SAA4
CLLU1OS	SARDH
CLSPN	SCGB3A1
CLUL1	SCP2
CLVS1	SEC14L2
CNFN	SEC14L3
CNGB3	SERPINA11
CNIH2	SERPINE1
CNNM1	SHBG
CNR1	SIGLEC11
CNTNAP1	SLC10A1
CNTNAP4	SLC16A2
CNTNAP5	SLC16A4
COCH	SLC22A10
COL10A1	SLC22A1
COL11A1	SLC22A3
COL15A1	SLC23A3
COL1A1	SLC27A5
COL1A2	SLC28A1
COL21A1	SLC38A4
COL22A1	SLC46A3
COL24A1	SLC4A1
COL2A1	SLC5A7
COL4A1	SLCO1A2
COL4A2	SLCO1B3
COL4A5	SLITRK3
COL7A1	SOCS2
COL8A1	SORD
COL9A1	SORL1
COL9A2	SPATA22
COLEC12	SPP2
COMP	SRD5A1
COX4I2	SRD5A2
COX6B2	ST3GAL6
COX7B2	ST8SIA6
CPA1	STAB2
CPA2	STEAP3
CPA4	SULT2A1
CPA6	SYT10
CPEB1	SYT9
CPLX2	TAS2R60
CPLX3	TAT
CPNE7	TBX15
CPSF4L	TBX20
CPXM1	TCTEX1D1
CRABP1	TDO2
CREB3L1	THRSP
CREG2	TIMD4
CRIP3	TM6SF2
CRISP2	TMEM132C
CRLF1	TMEM27
CRLF2	TMEM56
CRMP1	TMEM82
CRYAB	TNR
CRYBA2	TPPP2
CSAG3	TRIB1
CSMD1	TRPC5
CSMD2	TSKU
CSPG4	TSLP
CSPG5	TTC36
CST1	TTR
CST2	TUBE1
CST4	UGT1A1
CST5	UGT1A3
CSTL1	UGT1A4
CT45A1	UGT1A5
CTAG1B	UGT2A1
CTAG2	UGT2B10
CTHRC1	UGT2B7
CTNNA2	UROC1
CTNND2	USH2A
CTSE	VIPR1
CTSL2	XDH
CTXN1	ZAN
CXCL17	ZFP1
CXCL5	ZFP36
CXorf36	ZG16
CXorf48	ZGPAT
CYP17A1	ZMYND12
CYP19A1
CYP24A1
CYP27B1
CYP2W1
CYTL1
CYTSB
DACH2
DAGLA
DAND5
DAPL1
DBN1
DCAF4L1
DCAF4L2
DCAF8L2
DCDC2
DDN
DDR1
DDX12
DEGS2
DEPDC1B
DEPDC1
DGCR10
DGCR9
DGKI
DHDH
DIAPH3
DIO2
DIRAS1
DKFZP434L187
DKK1
DKK2
DKK4
DKKL1
DLGAP5
DLK1
DLK2
DLL3
DLX1
DLX2
DLX3
DLX4
DLX5
DLX6AS
DLX6
DMBT1
DMBX1
DMC1
DMKN
DMRT2
DMRTA2
DNAH12
DNAH17
DNAH3
DNAH8
DNAJB13
DNAJC6
DNASE1L2
DNASE1
DNER
DNM1P35
DNMT3B
DOCK3
DOK7
DPEP1
DPF1
DPP10
DPY19L2P2
DPYSL4
DPYSL5
DQX1
DRD4
DRP2
DSCC1
DSCR6
DSCR9
DTL
DUOX1
DUOX2
DUOXA1
DUOXA2
DUSP13
DUSP15
DUSP27
DUSP5P
DUSP9
DVWA
DYDC1
DYDC2
DYNC1I1
E2F1
E2F2
E2F7
E2F8
EBF1
EBF2
EBF3
ECEL1
ECT2
EDIL3
EDN3
EEF1A2
EFCAB4A
EFHC2
EFNA3
EFNA5
EGFL6
EGF
EHF
ELAVL2
ELAVL3
ELFN2
ELOVL3
ELOVL4
ELOVL7
EME1
EMX1
EN1
EN2
ENOX1
ENTPD2
ENTPD3
EPCAM
EPHA10
EPHA5
EPHA6
EPHB2
EPHX3
EPHX4
EPN3
EPPK1
EPR1
EPS8L1
EPS8L3
ERC2
ERCC6L
ERP27
ESM1
ESRP1
ESYT3
ETV4
EVPL
EVX1
EXO1
EYA1
EZH2
F13A1
F2RL3
FA2H
FABP5
FABP6
FAIM2
FAM101A
FAM111B
FAM131C
FAM132A
FAM133A
FAM155B
FAM159A
FAM171A2
FAM177B
FAM178B
FAM19A4
FAM19A5
FAM24B
FAM27A
FAM27C
FAM3B
FAM40B
FAM54A
FAM57B
FAM5C
FAM64A
FAM71F2
FAM72A
FAM72B
FAM72D
FAM7A3
FAM81A
FAM83D
FANCB
FANCD2
FANCE
FANCI
FAP
FATE1
FBF1
FBLIM1
FBLN1
FBN3
FBXL16
FBXL18
FBXL2
FBXO32
FBXO43
FBXW10
FER1L4
FER1L5
FER1L6
FERMT1
FEZF1
FGD1
FGF17
FHAD1
FHDC1
FIBCD1
FIGNL2
FKBP10
FKBP6
FLJ12825
FLJ16779
FLJ22536
FLJ42875
FLNC
FLVCR1
FMO1
FNDC1
FOLR1
FOXC2
FOXD1
FOXD4
FOXE1
FOXE3
FOXF2
FOXH1
FOXI2
FOXJ1
FOXL1
FOXM1
FOXS1
FRAS1
FRMPD2
FSCN2
FSTL4
FUT2
FXYD2
FXYD3
FZD10
FZD2
FZD9
G6PD
GABBR2
GABRA2
GABRA3
GABRB1
GABRD
GABRE
GABRG2
GABRR1
GABRR3
GAD1
GAGE12D
GAGE12J
GAGE1
GAGE2A
GAGE2D
GAGE4
GAL3ST1
GAL3ST2
GAL3ST4
GALNT13
GALNT5
GAL
GAP43
GAS5
GAST
GATA5
GATSL1
GATSL2
GBX2
GCM1
GCNT3
GDAP1L1
GDF10
GDF1
GDF5
GDPD3
GFRA3
GGN
GHRHR
GINS1
GIPR
GJA10
GJA3
GJB6
GJC1
GLB1L2
GLB1L3
GLDN
GLI1
GLP1R
GMNN
GNAZ
GNG4
GOLGA7B
GOLGA8C
GP2
GPC2
GPC3
GPC5
GPR115
GPR158
GPR161
GPR19
GPR1
GPR21
GPR27
GPR35
GPR44
GPR50
GPR63
GPR81
GPRIN1
GPSM1
GRAMD1B
GRIK4
GRIN1
GRIN2A
GRIN2D
GRIN3B
GRM4
GRM5
GRP
GSC
GSDMC
GSG2
GTSE1
GTSF1
GUCA2A
GUCY1B2
GUCY2C
GUCY2D
GULP1
GXYLT2
H19
H2AFB1
H2BFXP
HAGHL
HAPLN1
HAPLN3
HAVCR1
HBQ1
HCN2
HCN4
HELLS
HEPACAM2
HES2
HES4
HES7
HHIPL2
HIGD1B
HILS1
HIST1H1B
HIST1H2AH
HIST1H2AJ
HIST1H2AL
HIST1H2AM
HIST1H2BF
HIST1H2BG
HIST1H2BH
HIST1H3B
HIST1H3D
HIST1H3G
HIST1H4E
HIST1H4H
HIST1H4I
HIST2H3C
HIST2H4A
HIST3H2A
HIST3H2BB
HJURP
HK2
HKDC1
HMGA1
HMGA2
HMMR
HMX1
HMX2
HOMER3
HOXA10
HOXA11AS
HOXA11
HOXA13
HOXA3
HOXA6
HOXA7
HOXA9
HOXB13
HOXB7
HOXB8
HOXB9
HOXC10
HOXC11
HOXC13
HOXC4
HOXC5
HOXC6
HOXC8
HOXC9
HOXD10
HOXD11
HOXD13
HOXD1
HOXD3
HOXD4
HOXD8
HOXD9
HPCA
HPDL
HRH3
HS3ST5
HS6ST2
HSF2BP
HSPB3
HTR1B
HTR1D
HTR1F
HTR3A
HTR3B
HTRA3
HTRA4
HUNK
IBSP
ICAM5
IFITM5
IGDCC3
IGDCC4
IGF2AS
IGF2BP1
IGF2BP2
IGF2BP3
IGFBPL1
IGFL2
IGFN1
IGSF1
IGSF3
IL11
IL17B
IL17D
IL31RA
INHA
INPP5J
INSM1
INSRR
IPW
IQCD
IQGAP3
IRX3
IRX6
ISL2
ISM2
ISX
ISYNA1
ITGA11
ITGA2
ITGA3
ITGB4
ITIH5
ITLN2
ITPKA
ITPR3
JAG2
JPH1
JRK
JSRP1
KAAG1
KCNC1
KCNC2
KCNE1L
KCNF1
KCNG1
KCNG3
KCNH2
KCNH3
KCNH4
KCNH6
KCNIP3
KCNJ11
KCNJ6
KCNK10
KCNK12
KCNK4
KCNK9
KCNN1
KCNQ3
KCNU1
KCP
KCTD17
KCTD8
KHDC1
KIAA0101
KIAA1024
KIAA1199
KIAA1244
KIAA1324
KIAA1462
KIAA1524
KIAA1614
KIAA1751
KIAA1984
KIF11
KIF14
KIF15
KIF18A
KIF18B
KIF1A
KIF20A
KIF23
KIF24
KIF26B
KIF2C
KIF4A
KIF5A
KIFC1
KIFC2
KIRREL2
KISS1R
KLC3
KLHDC8A
KLHL30
KLHL35
KLHL38
KLK13
KLK4
KLK6
KNTC1
KPNA7
KREMEN2
KRT12
KRT20
KRT23
KRT6C
KRT85
KRT86
KRTAP5-10
KRTAP5-1
KRTAP5-5
KRTAP5-7
KSR2
LAIR2
LAMA1
LAMA4
LAMB4
LAPTM4B
LASS1
LCN10
LCN2
LCNL1
LDLRAD1
LEF1
LEP
LGALS14
LGALS7
LGALS9B
LGI2
LGI3
LHB
LHFPL3
LHFPL4
LHFPL5
LHX3
LHX4
LIMS3
LIN28A
LIN28B
LINGO1
LIX1
LMO1
LMTK3
LMX1B
LOC100124692
LOC100127888
LOC100128292
LOC100131551
LOC100133469
LOC100133545
LOC100144604
LOC127841
LOC146336
LOC148145
LOC150197
LOC150622
LOC153910
LOC221122
LOC222699
LOC254559
LOC256880
LOC283050
LOC283731
LOC284100
LOC284749
LOC285419
LOC285548
LOC285629
LOC285768
LOC286467
LOC338651
LOC339535
LOC339674
LOC340508
LOC387646
LOC388152
LOC388242
LOC388428
LOC389332
LOC389791
LOC399815
LOC400043
LOC440173
LOC440356
LOC440905
LOC441177
LOC441601
LOC441666
LOC441869
LOC541471
LOC645166
LOC646851
LOC647946
LOC648691
LOC723809
LOC730668
LOC731789
LOC80154
LOC84740
LOC84931
LOC91316
LOC92659
LOC93432
LOXHD1
LOXL2
LOX
LPAR3
LPAR4
LPCAT1
LPHN1
LPL
LPPR3
LPPR4
LRP8
LRRC1
LRRC26
LRRC69
LRRN2
LTBP2
LY6H
LY6K
LYG2
LYPD1
LYPD6B
LYZ
MAD2L1
MAEL
MAFA
MAGEA11
MAGEA12
MAGEA1
MAGEA2
MAGEA3
MAGEA4
MAGEA6
MAGEA8
MAGEA9B
MAGEC1
MAGEC2
MAGED4B
MAGED4
MAMSTR
MAP1A
MAP3K15
MAP7D2
MAPK12
MAPK13
MAPK15
MAPK8IP2
MAPT
MARCH10
MARCH4
MATN3
MCCD1
MCF2L2
MCM10
MCM2
MCOLN3
MDFI
MDGA1
MDK
MEG3
MELK
MEOX1
MEP1A
MEPE
MESP1
MESP2
MEX3A
MFAP2
MFI2
MFSD2B
MGAT3
MGC12982
MIMT1
MIOX
MKI67
MKRN3
MLF1IP
MMEL1
MMP10
MMP11
MMP12
MMP13
MMP14
MMP17
MMP1
MMP3
MMP9
MND1
MNX1
MPP2
MPP3
MPP4
MPZ
MRAP2
MS4A10
MS4A8B
MSC
MSH4
MSH5
MSI1
MSMB
MST1R
MSTO2P
MSX1
MT3
MTBP
MTHFD1L
MTL5
MTMR7
MTNR1B
MUC12
MUC13
MUC15
MUC2
MUC5B
MYADML2
MYBL2
MYBPC1
MYBPC2
MYBPHL
MYCBPAP
MYCNOS
MYCN
MYEF2
MYH13
MYH1
MYH2
MYH4
MYH8
MYLK2
MYO18B
MYO1A
MYO7B
MYOM3
N4BP3
NAALADL1
NAT8B
NAT8L
NAV3
NBL1
NCAPG
NCAPH
NCRNA00095
NCRNA00107
NCRNA00114
NCRNA00152
NCRNA00173
NCRNA00176
NDC80
NDP
NDUFA4L2
NEB
NEFL
NEIL3
NEK2
NETO1
NETO2
NEURL3
NFATC4
NFKBIL2
NKPD1
NKX2-2
NKX2-3
NKX2-5
NKX3-2
NLGN1
NMB
NMNAT2
NOTCH3
NOVA1
NOX4
NPB
NPFFR2
NPHS1
NPNT
NPPB
NPTX1
NPTX2
NQO1
NR0B1
NR5A1
NRCAM
NRG2
NRSN1
NRXN3
NSUN7
NT5DC2
NTM
NTNG2
NTS
NUDT11
NUDT17
NUDT1
NUF2
NUSAP1
NXPH4
OBSCN
OCA2
ODAM
OIP5
OLFM4
OLFML2A
OLFML2B
OR12D2
OR13A1
OR1F1
OR2B6
OR2H1
OR2H2
OR51E1
OR51E2
ORC1L
ORC6L
OSBP2
OSBPL3
OSR2
OSTBETA
OTOP3
OTP
OTX1
OVOL1
OVOL2
OXCT1
OXTR
P2RX2
PABPC1L
PACSIN1
PADI3
PAEP
PAFAH1B3
PAGE1
PAGE2B
PAGE4
PAK3
PAK6
PAPLN
PAPL
PAQR4
PAQR5
PAQR6
PART1
PBK
PCDHA1
PCDHA2
PCDHA4
PCDHA8
PCDHB11
PCDHB17
PCDHB2
PCDHB8
PCDHB9
PCDHGA1
PCDHGA4
PCDHGC5
PCNXL2
PCP4
PCSK1N
PCSK1
PDCD1
PDE1C
PDE4C
PDGFA
PDGFRL
PDIA2
PDPN
PDX1
PDZD7
PDZK1IP1
PEG10
PEG3
PFKP
PGAM2
PGC
PGLYRP4
PHEX
PI15
PI3
PIF1
PIP5KL1
PITX1
PITX2
PKD1L2
PKIA
PKM2
PKMYT1
PKP3
PLA2G10
PLA2G1B
PLA2G4D
PLA2G4F
PLAC4
PLAC8L1
PLCB4
PLCD3
PLCE1
PLCH2
PLD5
PLEKHB1
PLEKHG4B
PLEKHG4
PLEKHN1
PLK1
PLK4
PLK5P
PLP2
PLUNC
PLVAP
PLXDC1
PLXNA1
PLXNA3
PLXNB3
PLXNC1
PMCH
PMEPA1
PMFBP1
PNCK
PNMA3
PNMAL1
PODNL1
PODXL2
POLE2
POLQ
POPDC3
POSTN
POU3F2
POU5F1
PPAP2C
PPEF1
PPFIA4
PPP1R14C
PPP1R14D
PPP1R1B
PPP2R2C
PPY2
PRAMEF11
PRAMEF6
PRAMEF8
PRAME
PRC1
PRDM16
PRDM7
PRND
PROM2
PRPH
PRR11
PRR15L
PRR19
PRR5-ARHGAP8
PRRG3
PRRT4
PRRX1
PRRX2
PRSS16
PRSS1
PRSS21
PRTG
PSAPL1
PSCA
PSMC3IP
PSORS1C1
PSORS1C2
PTCHD2
PTF1A
PTGDS
PTGES
PTGFR
PTH2R
PTHLH
PTK7
PTP4A3
PTPN5
PTPRN
PTPRR
PTTG1
PTTG3P
PVT1
PXDNL
PYCR1
PYDC1
QRFPR
RAB11FIP4
RAB25
RAB34
RAB3B
RAB3C
RAB3D
RAB6B
RACGAP1
RAD51AP1
RAD51
RAD54L
RAET1E
RAET1K
RARRES1
RASAL1
RASD2
RASGEF1A
RASGRF1
RASL12
RASSF10
RBP2
RCOR2
RDH8
RDM1
RECQL4
REEP2
REG1A
REG1B
REG3A
REG3G
RFPL4B
RFX6
RFX8
RGMA
RGS13
RGS17
RGS20
RGS9BP
RHBDL3
RHOF
RHOV
RHOXF2B
RHO
RHPN1
RIBC2
RIMBP3C
RIMS2
RIMS4
RIPPLY2
RMST
RNF157
RNF183
RNFT2
ROBO1
ROR2
RPL39L
RPRML
RPSAP52
RRM2
RTBDN
RTDR1
RTKN2
RTL1
RUNDC3A
RXFP4
RYR2
S100A14
S100A1
S100A2
S100A3
S100A6
S100P
SALL2
SALL4
SBSN
SC65
SCG2
SCG3
SCGB1D2
SCGB2A1
SCIN
SCN1A
SCN4A
SCN5A
SCRT1
SCTR
SCXB
SDK1
SDK2
SELM
SEMA3A
SEMA5B
SEPT3
SEPT5
SERPINB11
SERPINB3
SERPINB4
SEZ6L2
SEZ6
SFN
SFRP4
SFTA1P
SGOL1
SGOL2
SGPP2
SH2D3A
SH2D4B
SH2D5
SH3GL3
SHC3
SHCBP1
SHISA2
SHOX2
SIX1
SIX2
SIX3
SIX4
SKA1
SKA3
SLC10A4
SLC16A3
SLC16A9
SLC1A7
SLC22A11
SLC22A12
SLC22A15
SLC22A16
SLC22A8
SLC24A5
SLC26A10
SLC26A3
SLC26A6
SLC26A9
SLC29A2
SLC2A5
SLC30A3
SLC30A8
SLC34A3
SLC35F3
SLC38A5
SLC38A8
SLC39A4
SLC45A4
SLC46A2
SLC4A11
SLC4A3
SLC5A11
SLC5A5
SLC6A10P
SLC6A11
SLC6A14
SLC6A15
SLC6A17
SLC6A3
SLC6A7
SLC6A8
SLC6A9
SLC7A10
SLC7A11
SLC8A2
SLC9A2
SLC9A3
SLCO1C1
SLCO5A1
SLITRK4
SLMO1
SLN
SMARCD3
SMC1B
SMEK3P
SMPX
SMTNL2
SNAP25
SNAP91
SNCAIP
SNCB
SNCG
SNHG1
SNHG3
SNHG4
SNHG7
SNORA39
SNORA76
SNORD116-20
SNORD116-4
SNX32
SOAT2
SOHLH2
SORCS1
SOSTDC1
SOX11
SOX21
SOX2
SP6
SP8
SPAG17
SPAG6
SPATA17
SPC24
SPC25
SPDEF
SPEG
SPERT
SPHK1
SPINK13
SPINK1
SPINK4
SPINK5
SPINT1
SPOCD1
SPOCK1
SPP1
SRMS
SRPK3
SRRM3
SRRM4
SSPO
SSTR3
SSTR5
SST
SSX1
SSX2
SSX4
SSX6
ST6GALNAC5
STAC2
STC2
STIL
STK39
STMN1
STMN2
STMN3
STRA6
STRA8
STX1A
STXBP5L
SULF1
SULT1C2
SULT2B1
SULT4A1
SVOPL
SYN3
SYNC
SYNGR3
SYP
SYT13
SYT2
SYT3
SYT5
SYT8
TAC3
TACC3
TAL2
TBX1
TBX4
TCAM1P
TCF15
TCF19
TCL6
TDRD5
TEAD2
TERT
TESC
TEX15
TEX19
TFAP2A
TFAP2C
TFAP2E
TFCP2L1
TFF1
TFF3
TGFB2
TGM3
THBS4
THEM5
THY1
TIGD1
TINAG
TK1
TKTL1
TLL2
TLX1NB
TLX1
TLX2
TLX3
TM4SF19
TM4SF20
TMC2
TMC4
TMC5
TMC7
TMEM108
TMEM119
TMEM130
TMEM132A
TMEM145
TMEM151A
TMEM155
TMEM163
TMEM40
TMEM61
TMEM63C
TMEM72
TMEM88B
TMEM90B
TMPRSS15
TMPRSS7
TMSB15A
TMSB15B
TNFAIP6
TNFRSF18
TNFRSF19
TNFRSF25
TNFRSF4
TNFSF15
TNFSF4
TNFSF9
TNNC1
TNNI2
TNNI3
TNNT1
TNNT2
TOP2A
TP73
TPM2
TPRXL
TPSG1
TPTE2P1
TPTE
TPX2
TRAIP
TRAM1L1
TREM2
TREML3
TRIM16
TRIM17
TRIM31
TRIM45
TRIM46
TRIM50
TRIM54
TRIM59
TRIM63
TRIM71
TRIM74
TRIM7
TRIP13
TRNP1
TROAP
TRPC6
TRPM5
TSPAN15
TSPAN8
TSPO2
TSPY2
TTC39A
TTK
TTLL6
TTYH1
TUBA3C
TUBAL3
TUBB3
TUSC5
TYMS
TYRO3
TYRP1
UAP1L1
UBD
UBE2C
UBE2S
UBE2T
UBE2U
UBL4B
UCHL1
UCN2
UGT1A10
UGT8
UHRF1
ULBP1
UMODL1
UNC13A
UNC13C
UNC5A
UNC5D
UPF0639
UPK1A
UPK2
UPK3A
USH1C
USH1G
UTS2
VANGL2
VASH2
VAX2
VCAN
VCX3A
VCX
VEPH1
VGF
VLDLR
VSIG1
VSX1
VWA5B2
WBSCR26
WBSCR28
WDHD1
WDR62
WDR76
WFDC2
WIF1
WIT1
WNK2
WNK4
WNT2B
WNT3A
WNT4
WNT7B
WSCD1
XAGE1D
XKR5
XRCC2
YJEFN3
ZBED2
ZBTB12
ZCCHC12
ZDHHC8P1
ZFR2
ZG16B
ZIC2
ZIC4
ZIC5
ZIM2
ZMYND10
ZNF280A
ZNF296
ZNF300
ZNF365
ZNF385D
ZNF391
ZNF492
ZNF560
ZNF610
ZNF676
ZNF681
ZNF695
ZNF826
ZNF883
ZNF98
ZP1
ZWINT

## Sheet: iCluster2
UP	DOWN
AAA1	AADAT
ABCB5	ABP1
ACAN	ADAMTS13
ACCN2	ADRA1A
ACCN3	AGBL4
ACPT	AGR3
ACSL4	ALLC
ACTG2	AMHR2
ACTL8	AMPD1
ACTN2	ANGPTL6
ADAM22	ANKRD30B
ADAM23	ANKRD55
ADAMDEC1	ANXA8
ADAMTS16	APOF
ADAMTS18	ASPG
ADCY8	ATP12A
ADIG	ATP13A4
ADRA2C	ATP2C2
AFF2	B3GALT5
AFP	BAI3
AIM1L	BCO2
AKAP14	BEND4
AKR1B10	BMP10
AKR1B15	BMP5
ALDH3A1	BMPER
ALG1L	BMPR1B
ALOX15B	C13orf26
ALPI	C14orf180
ALPK3	C19orf59
ALX3	C19orf77
AMBN	C21orf62
AMIGO3	C21orf88
ANGPTL7	C2CD4B
ANKFN1	C8orf4
ANKRD33	CALML3
ANKS1B	CALN1
ANLN	CAPN6
ANO2	CBLN2
AP1M2	CCBE1
APC2	CCDC64B
APLN	CCL23
APLP1	CCL7
AQP10	CD164L2
AQP6	CD300E
AQP8	CD5L
ARHGAP11A	CDH19
ASF1B	CDHR2
ASPHD1	CEACAM6
ASPM	CETP
AURKA	CFP
AURKB	CFTR
AVPR2	CHRM2
B3GALT1	CHST4
B4GALNT1	CLDN10
B4GALNT2	CLEC1B
BAGE	CLEC4GP1
BAIAP2L2	CLEC4G
BANF2	CLEC4M
BCAN	CLIC6
BCAS1	CLRN1OS
BEST4	CNDP1
BEX2	COL25A1
BFSP2	COL6A6
BIRC5	COLEC10
BLM	CPEB3
BPIL1	CR1L
BRSK2	CR1
BTNL3	CRHBP
BTNL8	CSF3
BUB1B	CSRNP1
BUB1	CWH43
C11orf20	CXCL12
C11orf93	CXCL14
C12orf39	CXCR1
C12orf48	CXCR2
C15orf27	CYP1A2
C15orf42	CYP26A1
C16orf59	CYP2B6
C17orf82	CYP2C19
C1QL1	CYP2C8
C1QL4	CYR61
C1QTNF3	CYS1
C1orf125	DACH1
C1orf133	DBC1
C1orf223	DBH
C1orf61	DCN
C1orf64	DEFA1B
C1orf65	DHRS7C
C20orf114	DIRAS3
C20orf186	DMRTC1B
C20orf26	DNASE1L3
C20orf70	DPCR1
C21orf56	DPP10
C21orf90	DSCAM
C2orf39	ECM1
C3orf32	EFNB3
C3orf50	EGR1
C3orf65	EGR2
C3orf66	EGR3
C4orf7	EHD3
C5orf34	EMR1
C5orf46	EPHA2
C6orf222	EPHA7
C6orf223	EPHB1
C6orf97	ERN2
C7orf52	ERVFRDE1
C9orf100	FAM134B
C9orf53	FAM150A
C9orf57	FAM160A1
C9orf98	FAM180A
CA10	FAM5B
CA4	FAM65C
CABP1	FAM83B
CABYR	FAM83E
CACNA1E	FAM83F
CACNA1I	FCAR
CACNA1S	FCGR2B
CACNB4	FCGR2C
CACNG1	FCN2
CACNG4	FCN3
CALY	FGF23
CAMK2N2	FOSB
CAMKV	FOSL1
CAP2	FOS
CAPN11	FOXD3
CAPN13	FPR1
CAPN14	FPR2
CAPN8	FREM1
CASKIN1	FREM2
CASP12	GABRA5
CBLN1	GABRP
CBR3	GDF2
CCDC155	GGT6
CCDC28B	GHR
CCDC64	GJB3
CCL25	GLP2R
CCL26	GNRH2
CCNA2	GPM6A
CCNB1	GPR123
CCNB2	GPR128
CCNE1	GPR182
CCNE2	GPR83
CCNO	GPRC5A
CD109	GPRIN2
CD34	GRHL2
CDC20B	GSTM5
CDC20	HAMP
CDC25C	HAND2
CDC45	HGF
CDC6	HHIP
CDCA2	HMGCLL1
CDCA3	IGF1
CDCA5	IGFALS
CDCA7	IGFBP3
CDCA8	IL13RA2
CDH13	IL1B
CDH16	IL1RAP
CDH22	IL1RL1
CDH24	IL20RA
CDH8	INMT
CDK1	INS-IGF2
CDKN2A	ITGA9
CDKN2BAS	ITGB8
CDKN2C	ITLN1
CDKN3	KAZ
CDRT1	KBTBD11
CDT1	KCNJ13
CEACAM20	KCNJ16
CECR7	KCNN2
CELF6	KIF19
CELSR3	KIRREL3
CEL	KLK10
CEND1	KLK11
CENPA	KRT19
CENPE	KRT83
CENPF	KRTAP1-1
CENPI	L1CAM
CENPK	LCAT
CENPM	LGI1
CENPW	LHX2
CEP55	LIFR
CHAF1B	LILRA3
CHGA	LILRA5
CHP2	LINGO2
CHRNA3	LOC100127888
CHRNB4	LPA
CHST5	LRAT
CHST6	LRRC16B
CKAP2L	LRRC19
CKMT1A	LRRC55
CKMT1B	LRRN1
CLCNKA	LRRN3
CLDN22	LY6E
CLEC2L	LYPD6B
CLSPN	LYVE1
CLUL1	MACC1
CLVS1	MAG
CNNM1	MARCO
CNTNAP4	MEGF10
COCH	MEP1B
COL11A1	MS4A3
COL15A1	MT1B
COL22A1	MT1DP
COL24A1	MT1F
COL2A1	MT1G
COL7A1	MT1H
COL9A1	MT1M
COMP	MUC6
COX4I2	MYO3A
COX7B2	NAT2
CPA5	NBLA00301
CPA6	NDST3
CPLX2	NGFR
CPXM1	NKAIN1
CSAG1	NKX2-8
CSAG3	NPY1R
CSMD1	NPY5R
CSMD2	NR4A1
CSN2	NRG3
CSPG5	NRXN1
CST1	NTF3
CST2	NUDT10
CST4	NXF3
CTAG1B	OIT3
CTAG2	P2RY12
CTHRC1	PADI4
CTNNA2	PAK7
CTSL2	PAMR1
CXCL17	PCDH9
CXorf36	PCSK2
CYP17A1	PDGFRA
CYP19A1	PDZRN4
CYP2W1	PGA3
DACH2	PGA4
DAND5	PGA5
DCAF4L2	PGLYRP1
DCAF8L2	PHACTR3
DCC	PHLDA1
DCST2	PITPNM3
DDX53	PLAC8
DEFB132	PLP1
DEPDC1B	PMP2
DEPDC1	POU6F2
DGKI	PPAPDC1A
DIAPH3	PPBP
DIO2	PRIMA1
DKK1	PRKAR2B
DKK4	PROK2
DLGAP5	PROM1
DLK1	PROM2
DLK2	PRSS22
DLX1	PTGS2
DLX2	PTH1R
DLX5	PVALB
DLX6	PZP
DMBX1	RAB25
DNAH12	RCAN1
DNAH3	RCVRN
DNAJC6	RFPL1
DNASE1L2	RND3
DNER	RSPH10B2
DQX1	RSPO3
DRP2	RXFP1
DSCR8	S100A12
DTL	S100A8
DUOX2	SCARA5
DUOXA2	SEMA3E
DUSP13	SERPINB2
DUSP5P	SERPINE1
DUSP9	SFRP1
DYDC1	SFRP5
DYDC2	SGCZ
DYNC1I1	SIGLEC11
E2F1	SLC17A8
E2F2	SLC27A6
E2F7	SLC28A3
E2F8	SLC5A12
EBF1	SLC5A1
EBF2	SLC5A7
EBF3	SLC6A19
ECEL1	SLC7A4
EEF1A2	SLCO4C1
EGFL6	SLITRK2
EGF	SLITRK3
ELAVL2	SLITRK6
ELFN2	SMPD3
EME1	SOCS3
EML6	SOX10
EMX1	SPOCK3
EN2	SPSB4
ENOX1	SRPX
EPHA10	ST6GAL2
EPHB2	ST8SIA6
EPPK1	STAB2
EPR1	SYT10
EPS8L3	TACSTD2
ERC2	TBX20
ERCC6L	TCN1
ESM1	TEKT2
ETV4	TFF2
EVX1	TFPI2
EXO1	TGFA
EYA1	TH
EZH2	TIMD4
F2RL3	TMEM132C
FABP4	TMEM26
FABP6	TMEM27
FAM101A	TNR
FAM111B	TRDN
FAM133A	TRH
FAM138F	UBE2DNL
FAM155B	UCA1
FAM166A	VGLL1
FAM178B	VIPR1
FAM3B	VIPR2
FAM40B	VTCN1
FAM54A	VWDE
FAM57B	WDR66
FAM5C	WNT7A
FAM72A	WNT7B
FAM72B	XKR4
FAM72D	ZAN
FAM83D	ZFP36
FANCI	ZNF878
FAP
FATE1
FBN3
FBXL16
FBXL18
FBXO32
FBXO43
FBXW10
FER1L4
FER1L6
FERMT1
FGF12
FGF13
FGF17
FHAD1
FIBCD1
FIGF
FLJ12825
FLNC
FLVCR1
FOXH1
FOXM1
FOXN4
FOXS1
FSTL4
FUT2
FZD10
GABBR2
GABRA2
GABRD
GABRE
GABRG2
GABRR3
GAD1
GADL1
GAGE12D
GAGE2D
GAGE4
GALNT13
GAS5
GATSL1
GCM1
GDF1
GDF5
GHRHR
GINS1
GJA10
GJC1
GLB1L3
GLDN
GLP1R
GLUL
GMNN
GNAL
GNAZ
GNG4
GPC3
GPR110
GPR150
GPR158
GPR19
GPR35
GPRIN1
GRIK4
GRIN2A
GRM2
GRM4
GRPR
GSDMC
GSG2
GTSE1
GUCY2C
GUCY2D
GUCY2E
HAGHL
HAPLN1
HAVCR1
HCN2
HEATR7B2
HELLS
HHIPL2
HIGD1B
HIST1H1B
HIST1H2AG
HIST1H2AJ
HIST1H2AL
HIST1H2AM
HIST1H3B
HIST1H3D
HIST1H4H
HIST1H4I
HIST2H3C
HIST2H4A
HJURP
HMGA2
HMMR
HOXA10
HOXA11AS
HOXA11
HOXA13
HOXA3
HOXB13
HOXB8
HOXB9
HOXC5
HOXC6
HOXC9
HOXD10
HOXD1
HOXD3
HOXD4
HOXD8
HOXD9
HRCT1
HTR4
IBSP
IGDCC3
IGDCC4
IGF2BP1
IGF2BP2
IGF2BP3
IL17B
IL17D
INSC
INSRR
IQCD
IQCH
IQGAP3
IRX3
IRX6
ISL2
ISX
ITLN2
ITPKA
KCNC1
KCNE1L
KCNH4
KCNH6
KCNJ6
KCNK9
KCNN1
KCNU1
KCP
KIAA0101
KIAA1199
KIAA1244
KIF14
KIF15
KIF18A
KIF18B
KIF20A
KIF23
KIF2C
KIF4A
KIFC1
KISS1R
KLHL34
KLK2
KLK3
KLK4
KPNA7
KRT12
KRT20
KRT23
KRT86
KRTAP5-10
LAIR2
LAMA3
LCN2
LDLRAD1
LEF1
LGI3
LGR5
LHX3
LHX4
LIN28B
LOC100128292
LOC100130148
LOC100132354
LOC100133469
LOC127841
LOC146336
LOC148145
LOC148709
LOC150197
LOC153910
LOC221122
LOC222699
LOC283731
LOC284100
LOC285629
LOC285768
LOC286467
LOC339674
LOC340508
LOC389332
LOC389791
LOC440356
LOC440905
LOC441869
LOC541471
LOC643486
LOC647946
LOC84740
LOC84931
LOC92659
LOXHD1
LPL
LPPR4
LRFN2
LRRC26
LRRC52
LRRC69
LUZP2
LY6H
LYG2
LYPD1
LYZ
MAFA
MAGEA12
MAGEA1
MAGEA2
MAGEA3
MAGEA6
MAGEB2
MAGEC1
MAGEC2
MAMSTR
MAP7D2
MAPK8IP2
MAPT
MARCH4
MATN3
MCCD1
MCF2L2
MCM10
MDGA1
MDK
MELK
MEP1A
MESP1
MESP2
MIOX
MKI67
MKRN3
MMP11
MMP12
MND1
MPZ
MRAP2
MS4A10
MSC
MSI1
MT3
MUC13
MUC15
MYBL2
MYBPC1
MYBPHL
MYCNOS
MYCN
MYH1
MYH3
MYH4
MYO18B
MYO1A
NCAPG
NCAPH
NCRNA00114
NCRNA00152
NCRNA00176
NCRNA00189
NDC80
NDUFA4L2
NEB
NEIL3
NEK2
NETO1
NKD1
NKX3-2
NOS2
NOTUM
NOX4
NPB
NPFFR2
NPM2
NQO1
NR0B1
NR5A1
NRCAM
NRG2
NT5DC2
NTM
NUF2
NXPH4
ODAM
OIP5
OLFML2A
OLFML2B
OPN4
OR1F1
OR2B6
OR51E1
OR51E2
ORC1L
ORC6L
OSR1
OSR2
OTX1
P2RX2
PADI1
PADI3
PAEP
PAGE2B
PAGE2
PAGE4
PART1
PBK
PCDHA1
PCP4
PDIA2
PDZK1IP1
PEG10
PGC
PHYHIPL
PI15
PI3
PIF1
PITX1
PKD1L2
PKMYT1
PLA2G1B
PLAC8L1
PLCE1
PLCH2
PLK1
PLVAP
PLXDC1
PLXNC1
PMFBP1
PNCK
PNMA3
POLN
POLQ
POPDC3
PPP1R14D
PPP1R1B
PPP2R2C
PRAMEF11
PRAMEF4
PRAMEF6
PRAMEF8
PRAMEF9
PRAME
PRC1
PRDM7
PRDM9
PRND
PROK1
PROL1
PSCA
PSMC3IP
PTGES
PTH2R
PTP4A3
PTPN5
PTTG1
PTTG3P
PVT1
PXDNL
QRFPR
RAB3B
RAB3C
RACGAP1
RAD51
RAD54L
RASD2
RASGRF1
RASGRF2
RASL12
RBM24
RBP2
RBP7
RDM1
RECQL4
REEP2
REG1A
REG1B
REG3A
REN
RFPL4B
RFX8
RGAG1
RGS20
RGS9BP
RGSL1
RHBDL3
RHBG
RHOXF1
RHO
RIBC2
RMST
RNF157
RNF183
RNFT2
ROBO1
ROS1
RPRML
RPS6KL1
RRM2
RTBDN
RTKN2
S100A3
S100P
SCG2
SCGB1D2
SCGB2A1
SCGN
SCN4A
SCUBE1
SCXB
SEMA5B
SEPT3
SEZ6L2
SEZ6
SFN
SFRP4
SFTA1P
SGOL1
SH2D4B
SH3GL3
SHC3
SHCBP1
SHOX2
SIM1
SIX1
SIX2
SIX4
SKA1
SKA3
SLC12A1
SLC14A2
SLC16A11
SLC16A9
SLC22A11
SLC22A12
SLC22A4
SLC22A8
SLC26A3
SLC26A6
SLC2A5
SLC30A2
SLC30A3
SLC38A8
SLC45A2
SLC5A11
SLC6A2
SLC6A7
SLC7A11
SLC9A3
SLCO1C1
SMC1B
SMEK3P
SMPX
SNCG
SNTG1
SOHLH2
SOSTDC1
SOX11
SOX2
SP5
SP6
SP8
SPACA1
SPARCL1
SPATA21
SPC24
SPC25
SPERT
SPINK1
SPINK5
SPOCK1
SPP1
SPTA1
SRRM3
SSTR5
SSX1
SSX2
STRA6
SULT1C2
SULT4A1
SYN2
SYN3
SYT3
TAL2
TBX4
TCAM1P
TCF15
TCF19
TDGF1
TDGF3
TEDDM1
TEKT5
TERT
TEX11
TEX19
TFDP3
TGM3
TGM4
THBS4
THY1
TIGD3
TINAG
TK1
TLX1NB
TLX1
TM4SF20
TMC5
TMC7
TMEM145
TMEM150B
TMEM155
TMEM40
TMEM88B
TMPRSS15
TNFRSF19
TNFRSF4
TNNC1
TOP2A
TP73
TPTE2P1
TPTE
TRAIP
TREML3
TREML4
TRIM16L
TRIM16
TRIM31
TRIM50
TRIM54
TRIM71
TRIP13
TROAP
TRPC6
TSPAN5
TSPO2
TTC39A
TTK
TUBA3C
UBD
UBE2C
UBE2T
UBL4B
UCN2
UHRF1
UNC13A
UNC5A
UPK1A
UPK3A
USH1C
VASH2
VAX2
VCX3A
VCX
VGF
VSIG10L
VSIG1
VSX1
VWF
WBSCR28
WDR62
WDR76
WIF1
WNK4
WNT3A
WNT8B
XAGE1D
ZBED2
ZCCHC12
ZIC2
ZIC4
ZIC5
ZNF385D
ZNF541
ZNF648
ZNF716
ZWINT

## Sheet: iCluster3
UP	DOWN
LOC155060	AADAT
SSX9P	ABP1
EZHIP	ACADS
LOC391343	ACER1
AAA1	ADAMTS13
AACSL	ADAMTS1
ABCB5	ADAMTS2
ABCC12	ADAMTSL2
ABCC8	ADARB2
ACAN	ADH4
ACBD7	ADRA1A
ACCN2	ADRA2B
ACCN3	AFM
ACPT	AG2
ACTL8	AGBL4
ACTN2	AGXT2
ADAM21P1	AHSP
ADAM22	AJAP1
ADAM23	ALAS2
ADAMTS16	ALB
ADAMTS18	ALDH8A1
ADAMTS20	ALLC
ADCY8	AMHR2
ADIG	AMPD1
ADM2	AMPH
ADRA2C	ANGPTL6
AFF2	ANK3
AFP	ANKRD30B
AGR2	ANKRD55
AIM1L	ANXA3
AKAP14	APOF
AKR1B10	ARHGEF4
AKR1B15	ASAM
ALDH3A1	ASPA
ALG1L	ASPG
ALOX15B	ATOH8
ALPI	ATP13A4
ALX1	ATP2C2
ALX3	AXL
AMBN	B3GALT5
AMH	B3GAT1
AMIGO3	BAI3
ANKFN1	BCO2
ANKRD26P1	BEND4
ANKRD33	BET3L
ANKRD7	BGN
ANKS1B	BLK
ANLN	BMP10
ANO2	BMP5
AP1M2	BMPER
APLN	BMPR1B
APLP1	BMX
APOBEC3B	BNC1
AQP10	C10orf71
AQP6	C10orf93
AQP8	C13orf26
AQPEP	C14orf180
ARHGAP11A	C14orf53
ARHGAP11B	C14orf68
ARID3A	C17orf102
ASB15	C17orf87
ASB16	C19orf77
ASF1B	C1QTNF1
ASFMR1	C1QTNF7
ASPHD1	C21orf62
ASPM	C21orf88
ATAD5	C2CD4B
ATP6V0D2	C6
AURKA	C7
AURKB	C8orf4
AXIN2	C9
AZI1	CALN1
B3GALT1	CAMK2B
B3GNT4	CAMK4
B4GALNT1	CAMP
B4GALNT2	CAND2
BAGE2	CBFA2T3
BAGE	CBLN2
BAIAP2L2	CCBE1
BANF2	CCDC160
BCAN	CCDC3
BCAS1	CCDC64B
BCAT2	CCDC8
BDKRB1	CCL14
BEST4	CCL19
BEX2	CCL21
BFSP2	CCL23
BIK	CCL2
BIRC5	CCL3
BLM	CCR9
BPESC1	CCRN4L
BPIL1	CD163
BRDT	CD164L2
BRIP1	CD207
BSND	CD226
BTNL8	CD300E
BUB1B	CD4
BUB1	CD5L
C10orf129	CDH19
C10orf91	CDH4
C11orf20	CDHR2
C11orf93	CEACAM3
C12orf39	CEACAM6
C12orf48	CEACAM8
C12orf56	CETP
C13orf29	CFP
C15orf27	CFTR
C15orf42	CHRM2
C15orf48	CHST4
C15orf50	CILP
C16orf59	CLDN10
C16orf75	CLEC12A
C17orf53	CLEC1B
C17orf55	CLEC4C
C17orf82	CLEC4D
C17orf99	CLEC4GP1
C18orf2	CLEC4G
C19orf45	CLEC4M
C19orf69	CLEC9A
C1QL1	CLIC6
C1QL4	CLSTN2
C1QTNF3	CMTM5
C1orf106	CNDP1
C1orf125	CNTN4
C1orf133	COL14A1
C1orf150	COL25A1
C1orf158	COL6A6
C1orf64	COLEC10
C1orf65	CPEB3
C20orf118	CPZ
C20orf186	CR1
C20orf191	CRABP2
C20orf26	CRHBP
C20orf70	CRISPLD2
C21orf29	CRP
C21orf56	CSDC2
C21orf58	CSF3
C21orf90	CSRNP1
C21orf99	CWH43
C2orf39	CXCL12
C2orf48	CXCL14
C2orf51	CXCL2
C3orf32	CXCR1
C3orf50	CXCR2P1
C3orf55	CXCR2
C3orf65	CYP1A2
C3orf66	CYP26A1
C4orf21	CYP2B6
C4orf6	CYP2C19
C5orf34	CYP2C8
C5orf46	CYP39A1
C5orf58	CYP4A11
C6orf223	CYR61
C6orf97	CYS1
C7orf4	DACH1
C7orf52	DBC1
C8orf77	DBH
C9orf100	DCN
C9orf140	DEFA1B
C9orf152	DES
C9orf173	DHODH
C9orf53	DHRS7C
C9orf57	DIO3OS
CA10	DIO3
CA12	DIRAS3
CA4	DLGAP2
CABYR	DMRTC1B
CACNA1E	DNASE1L3
CACNB4	DPCR1
CACNG1	DPP10
CACNG4	DPT
CALML6	DSCAM
CALY	DTX1
CAMK2N2	DUSP5
CAMKV	ECM1
CAP2	EFNB3
CAPN8	EGR1
CAPN9	EGR2
CARD18	EGR3
CASKIN1	EHD3
CBX2	EMILIN1
CCDC144NL	EMR1
CCDC155	ENO3
CCDC163P	EPB42
CCDC19	EPHA2
CCDC28B	EPHB1
CCDC34	ERBB4
CCDC64	ERVFRDE1
CCDC99	ESR1
CCL13	ESRP1
CCL25	F9
CCL26	FAM150A
CCNA2	FAM150B
CCNB1	FAM163B
CCNB2	FAM169B
CCNE1	FAM180A
CCNE2	FAM196B
CCNF	FAM5B
CCNO	FAM65C
CCR3	FAM83E
CD109	FAM83F
CDC20B	FBP1
CDC20	FCAR
CDC25A	FCGR2B
CDC25C	FCGR2C
CDC45	FCN2
CDC6	FCN3
CDC7	FEZ1
CDCA2	FGF23
CDCA3	FITM1
CDCA5	FLRT2
CDCA7	FLT3
CDCA8	FOLR3
CDH10	FOSB
CDH12	FOSL1
CDH13	FOS
CDH18	FOXD3
CDH22	FOXF1
CDH24	FPR1
CDH7	FPR2
CDH8	FREM2
CDH9	GABRA4
CDK1	GABRA5
CDKN2A	GABRP
CDKN2BAS	GADD45B
CDKN2C	GAS1
CDKN3	GATA3
CDRT1	GBA3
CDT1	GDF2
CDX2	GDF6
CEACAM16	GFI1B
CEACAM20	GGT5
CECR7	GGT6
CELA3A	GHR
CELF5	GJB3
CELF6	GLP2R
CELSR3	GNA14
CEL	GNAO1
CENPA	GP6
CENPE	GPM6A
CENPF	GPR123
CENPH	GPR128
CENPI	GPR182
CENPK	GPR82
CENPL	GPR83
CENPM	GPR87
CENPW	GPRC5A
CEP55	GPRIN2
CGREF1	GRHL2
CHAF1B	GRIK1
CHGA	GRIK3
CHODL	GSTM5
CHP2	GYPA
CHRM3	HAMP
CHRNB4	HAND2
CHST5	HAO2
CHTF18	HAS1
CKAP2L	HAS2
CKMT1A	HBA1
CKMT1B	HBA2
CLCN1	HBB
CLCNKA	HBD
CLDN15	HBG1
CLDN18	HBM
CLDN19	HEMGN
CLEC2L	HGFAC
CLSPN	HGF
CLVS2	HHIP
CNFN	HMGCLL1
CNGB3	HPX
CNNM1	HP
CNR1	ID1
CNTNAP4	IFI44L
COCH	IGF2
COL11A1	IGFALS
COL15A1	IGFBP3
COL22A1	IGJ
COL24A1	IGLON5
COL2A1	IL10
COL4A5	IL13RA2
COL4A6	IL1B
COL7A1	IL1RAPL2
COL9A1	IL1RAP
COLEC12	IL1RL1
COMP	IL1RN
COX4I2	IL33
COX7B2	IL5RA
CPA2	IL6
CPA5	IL7R
CPA6	INMT
CPLX2	INS-IGF2
CREG2	IRF4
CRIP3	ITGA9
CRISP2	ITGAD
CSAG1	ITLN1
CSAG2	JMJD5
CSAG3	KAZ
CSMD1	KBTBD11
CSMD2	KCNA3
CSMD3	KCND3
CSN2	KCNIP1
CSPG5	KCNJ13
CST1	KCNJ16
CST2	KCNK17
CST4	KCNN2
CT45A1	KIAA1644
CT45A5	KIF19
CT47A1	KIR2DL1
CT47A2	KIRREL3
CT47A6	KLHL14
CT47B1	KLK10
CTAG1B	KLK11
CTAG2	KLRF1
CTHRC1	KMO
CTNNA2	KNDC1
CTSL2	KRT36
CTXN2	KRT4
CXCL17	KRTAP1-1
CXorf48	LAMA1
CXorf49B	LCAT
CXorf61	LEPREL1
CYP17A1	LGI1
CYP19A1	LHX2
CYP2W1	LIFR
CYP7A1	LILRA1
DACH2	LILRA2
DAND5	LILRA3
DBNDD1	LILRA4
DCAF12L2	LILRA5
DCAF4L1	LILRB5
DCAF4L2	LINGO2
DCAF8L1	LOC100133669
DCAF8L2	LOC100216001
DCC	LPAR1
DCDC1	LPA
DCST2	LRAT
DCX	LRG1
DDX12	LRRC19
DDX53	LRRC4C
DEPDC1B	LRRC4
DEPDC1	LRRC55
DGKI	LRRN1
DHDH	LRRN3
DIAPH3	LTK
DIO2	LUM
DKFZp434L192	LY6E
DKFZp686A1627	LYPD2
DKK1	LYVE1
DKK4	MAG
DKKL1	MAMDC2
DLGAP5	MARCO
DLK1	MBL2
DLK2	MFAP4
DLX1	MFSD2A
DLX2	MFSD6L
DLX5	MGC16121
DLX6	MGC16703
DMBT1	MMP8
DMBX1	MMRN1
DMC1	MRO
DMRTB1	MS4A3
DNAH11	MS4A6A
DNAH12	MS4A7
DNAH3	MSX2
DNAH8	MT1B
DNAJB13	MT1DP
DNAJC5G	MT1E
DNAJC6	MT1F
DNASE1L2	MT1G
DNER	MT1H
DNM1P35	MT1L
DNMT3B	MT1M
DNTT	MT1X
DOCK3	MT2A
DPY19L2P2	MTUS2
DQX1	MUC6
DRGX	MXRA5
DRP2	MYO10
DSCC1	MYO3A
DSCR10	MYOM2
DSCR4	MYOT
DSCR6	NAAA
DSCR8	NALCN
DTL	NAPSB
DUOX1	NAT2
DUSP13	NBLA00301
DUSP5P	NCAM1
DUSP9	NCRNA00092
DVWA	NDST3
DYDC1	NEGR1
DYDC2	NGFR
DYNC1I1	NLRP12
E2F1	NME5
E2F2	NMUR1
E2F7	NNMT
E2F8	NPY1R
EBF2	NPY5R
ECEL1	NR4A1
ECT2	NR4A3
EDARADD	NRG3
EDIL3	NRXN1
EEF1A2	NTF3
EFHC2	NTRK3
EFNA3	NUDT10
EGFL6	NXF3
EGF	ODZ3
ELAVL2	OIT3
ELFN2	OLFM1
ELOVL3	OLFML3
EME1	OMD
EML6	ORM1
EMX1	OXT
EN2	P2RY12
ENPP6	P2RY13
EPHA10	PADI4
EPHB2	PAMR1
EPHX4	PCA3
EPPK1	PCBP3
EPR1	PCDH19
EPS8L3	PCDH7
ERC2	PCK1
ERCC6L	PCSK2
ESCO2	PDE2A
ESM1	PDE7B
ETV4	PDGFRA
EVPL	PDZRN3
EVX1	PDZRN4
EXO1	PELI2
EYA1	PF4
EYA4	PGA3
EZH2	PGA4
FABP4	PGLYRP1
FABP6	PHACTR3
FAM111B	PHLDA1
FAM133A	PHOSPHO1
FAM138F	PI16
FAM155B	PITPNM3
FAM166A	PLA2G2A
FAM171A2	PLAC8
FAM178B	PLCXD3
FAM183A	PLP1
FAM19A4	PMP2
FAM24B	PNMA2
FAM3B	PNMAL2
FAM40B	PODN
FAM54A	PPAPDC1A
FAM57B	PPBP
FAM5C	PRAM1
FAM64A	PRELP
FAM72A	PRIMA1
FAM72B	PRKAR2B
FAM72D	PROK2
FAM75C1	PROM1
FAM83D	PROM2
FANCB	PRSS22
FANCD2	PTGIR
FANCE	PTGIS
FANCI	PTGS2
FATE1	PTH1R
FBF1	PTPN13
FBN3	PTPRS
FBXL16	PVALB
FBXL18	PZP
FBXO32	RAB25
FBXO43	RANBP3L
FBXW10	RASD1
FER1L4	RASGEF1B
FER1L5	RBMS3
FER1L6	RCAN1
FERMT1	RCVRN
FEZF1	RDH16
FGF12	RETN
FGF13	RET
FGF17	RFPL1
FGF19	RGS4
FGF22	RHAG
FHAD1	RND3
FIBCD1	RNF212
FIGF	RPPH1
FLJ12825	RSPH10B2
FLJ25363	RSPO3
FLJ36000	S100A12
FLJ41941	S100A8
FLJ46321	SAA1
FLNC	SAA2
FLVCR1	SAA4
FMN2	SAMD11
FMO1	SCARA5
FOXD2	SCD5
FOXH1	SCGB3A1
FOXM1	SCN7A
FOXN4	SCRG1
FRMPD2	SELP
FSTL4	SERPINA11
FSTL5	SERPINB2
FTHL17	SERPINE1
G6PD	SEZ6L
GAB4	SFRP1
GABBR2	SFRP5
GABRA2	SFTA2
GABRA3	SGCA
GABRB1	SHBG
GABRD	SIGLEC11
GABRE	SIGLEC14
GABRG2	SIGLEC7
GABRG3	SIGLEC8
GABRQ	SIGLEC9
GABRR1	SLC17A8
GABRR3	SLC22A10
GAD1	SLC22A1
GAGE12D	SLC27A6
GAGE12J	SLC28A3
GAGE1	SLC34A2
GAGE2A	SLC39A2
GAGE2B	SLC4A10
GAGE2C	SLC4A1
GAGE2D	SLC5A1
GAGE4	SLC7A4
GAGE8	SLC7A8
GAP43	SLITRK2
GATSL1	SLITRK3
GATSL2	SLITRK6
GCG	SMPD3
GCK	SNORA23
GCM1	SOCS2
GCNT3	SOCS3
GDAP1L1	SOX10
GDF10	SPATA22
GDF1	SPIC
GDPD1	SPSB4
GHRHR	SRPX
GINS1	SSC5D
GINS2	ST6GAL2
GINS4	ST6GALNAC1
GIP	ST8SIA3
GJA10	ST8SIA6
GLB1L3	STAB2
GLDN	STEAP4
GLP1R	SVEP1
GLUL	SYN1
GNAL	SYT10
GNAZ	SYT9
GNG4	TAC1
GNGT1	TACSTD2
GOLGA8C	TBX20
GOLGA9P	TBXA2R
GPAT2	TCF21
GPC3	TCHH
GPR119	TCL1A
GPR150	TCTEX1D1
GPR158	TEK
GPR19	TFPI2
GPR35	THBD
GPR44	THBS1
GPR88	TH
GPRC6A	TIMD4
GPRIN1	TMEM125
GPSM2	TMEM132C
GRIA2	TMEM132E
GRIK2	TMEM154
GRM2	TMEM26
GRM4	TMEM27
GRM5	TNR
GRPR	TNXB
GRP	TRIB1
GSDMC	TRPV4
GSG2	TRPV6
GTSE1	TSLP
GTSF1	TSPAN11
GUCY2C	TSPYL5
GUCY2E	TTC36
GXYLT2	UCA1
H1FNT	UPK1B
HAPLN1	UROC1
HAVCR1	VGLL1
HBE1	VIPR1
HCN2	VMO1
HDGFL1	VSIG4
HELLS	VSTM1
HERC2P4	VTCN1
HHIPL2	WBSCR17
HIGD1B	WDR17
HIST1H1B	WDR66
HIST1H2AG	WFDC1
HIST1H2AH	WISP2
HIST1H2AK	WNT11
HIST1H2AL	WNT2
HIST1H2AM	WNT7A
HIST1H2BF	WNT7B
HIST1H2BG	WNT9A
HIST1H2BL	XKR4
HIST1H2BO	ZAN
HIST1H3B	ZFP36
HIST1H3D	ZFPM2
HIST1H3G	psiTPTE22
HIST1H3H
HIST1H3J
HIST1H4E
HIST1H4H
HIST1H4I
HIST2H3C
HIST2H4A
HIST3H2A
HIST3H2BB
HJURP
HMGA2
HMMR
HNRNPCL1
HOXA10
HOXA11AS
HOXA11
HOXA13
HOXA3
HOXA6
HOXA9
HOXB13
HOXB8
HOXB9
HOXC13
HOXC5
HOXC6
HOXC8
HOXC9
HOXD10
HOXD1
HOXD3
HOXD4
HOXD8
HOXD9
HRCT1
HS3ST4
HSF2BP
HTR1D
HTR2C
HTR3A
HTR4
IBSP
ICAM5
IGDCC3
IGF2BP1
IGF2BP2
IGF2BP3
IGSF1
IGSF3
IL17D
ILDR2
INSL6
INSRR
IQCD
IQCH
IQGAP3
IRGM
IRX3
IRX6
ISL2
ISM2
ISX
ITGB1BP2
ITPKA
KBTBD12
KCNC1
KCNE1L
KCNH4
KCNH5
KCNH6
KCNJ4
KCNK9
KCNN1
KCNU1
KCP
KHDC1L
KIAA0101
KIAA1239
KIAA1244
KIAA1524
KIAA1984
KIF11
KIF14
KIF15
KIF18A
KIF18B
KIF20A
KIF23
KIF24
KIF2C
KIF4A
KIF4B
KIF5A
KIFC1
KIFC2
KIRREL2
KISS1R
KLHL34
KLHL38
KLK2
KLK3
KLK4
KNTC1
KPNA7
KRT12
KRT20
KRT23
KRT39
KRT86
KRTAP10-4
KRTAP5-10
KRTAP5-1
KRTAP5-5
KRTAP5-6
KRTAP5-7
LAMA3
LCN2
LDLRAD1
LEF1
LGI3
LGR5
LHFPL4
LHX3
LHX4
LIN28B
LIX1
LOC100124692
LOC100128292
LOC100129726
LOC100130148
LOC100132354
LOC100133469
LOC116437
LOC127841
LOC134466
LOC144486
LOC146336
LOC148709
LOC150197
LOC153684
LOC153910
LOC154822
LOC221122
LOC222699
LOC256880
LOC284551
LOC285419
LOC285629
LOC285768
LOC286467
LOC339535
LOC339674
LOC340508
LOC387646
LOC388152
LOC389791
LOC399815
LOC400794
LOC401387
LOC440173
LOC440356
LOC440563
LOC440905
LOC441601
LOC441666
LOC441869
LOC643486
LOC644669
LOC645166
LOC646627
LOC647859
LOC647946
LOC723809
LOC731789
LOC84740
LOC84931
LOC91948
LOC92659
LOXHD1
LPL
LPPR4
LRFN2
LRFN5
LRP4
LRRC1
LRRC26
LRRC52
LRRC69
LUZP2
LUZP4
LY6H
LY6K
LYG2
LYPD1
LYZL2
MAD2L1
MAEL
MAFA
MAGEA10
MAGEA11
MAGEA12
MAGEA1
MAGEA2
MAGEA3
MAGEA4
MAGEA6
MAGEA8
MAGEA9B
MAGEB10
MAGEB16
MAGEB1
MAGEB2
MAGEB6
MAGEC1
MAGEC2
MAGEC3
MAGED4B
MAMSTR
MAP3K15
MAP7D2
MAPK8IP2
MAPT
MARCH4
MATN3
MCCD1
MCF2L2
MCM10
MCM2
MCOLN3
MDGA2
MDK
MELK
MEP1A
MEPE
MESP1
MESP2
METTL11B
MGC12982
MIMT1
MIOX
MKI67
MKRN3
MLF1IP
MMP11
MMP12
MMP13
MMP3
MND1
MNS1
MPP3
MPZ
MRAP2
MS4A10
MSC
MSH4
MSH5
MSI1
MSTO2P
MT3
MTBP
MTL5
MTMR11
MTNR1B
MUC13
MUC15
MUC2
MYADML2
MYBL2
MYBPC1
MYBPHL
MYCBPAP
MYCNOS
MYCN
MYEF2
MYH1
MYH4
MYO18B
MYO1A
MYO1H
MYT1L
NAA11
NAALADL1
NAP1L6
NAV3
NBPF4
NCAPG
NCAPH
NCRNA00107
NCRNA00164
NCRNA00176
NCRNA00189
NCRNA00200
NCRNA00235
NDC80
NDUFA4L2
NEB
NEIL3
NEK2
NFKBIL2
NKAIN2
NKD1
NKX3-2
NLRP4
NMB
NODAL
NOTUM
NOX1
NOX4
NPB
NPFFR2
NPHS1
NPM2
NPPB
NQO1
NR0B1
NR5A1
NRCAM
NRG2
NT5DC2
NTM
NUDT17
NUF2
NUSAP1
NXF2
NXF5
NXPH4
ODAM
OIP5
OLFM3
OLFML2B
OPN4
OR1F1
OR2B6
OR4F29
OR4N4
OR51B5
OR51E1
OR51E2
OR56A3
OR5H6
OR8A1
ORC1L
ORC6L
OSR2
OSTBETA
OTX1
P2RY4
PACSIN1
PADI1
PADI3
PAEP
PAGE1
PAGE2B
PAGE2
PAGE4
PAGE5
PANX3
PAQR4
PART1
PBK
PCDHA1
PCDHA2
PCP4
PDE6A
PDIA2
PDZK1IP1
PEG10
PFKFB4
PFN4
PGAM2
PGC
PGK2
PHEX
PHYHIPL
PI15
PIF1
PITX1
PITX2
PKD1L2
PKMYT1
PLCE1
PLCH2
PLEKHN1
PLK1
PLK4
PLK5P
PLVAP
PLXDC1
PLXNC1
PMFBP1
PNCK
PNMA3
PNMA5
PNMT
POLE2
POLQ
POPDC3
POU3F2
POU5F1
PPEF1
PPFIA4
PPP1R14D
PPP1R1B
PPP2R2C
PRAMEF11
PRAMEF4
PRAMEF5
PRAMEF6
PRAMEF8
PRAMEF9
PRAME
PRC1
PRDM12
PRDM7
PRDM9
PRKAA2
PRND
PROKR1
PROL1
PRR11
PRR15
PRR19
PRSS1
PSG8
PSMA8
PSMC3IP
PSORS1C3
PTCHD2
PTGES
PTGFR
PTH2R
PTPRVP
PTTG1
PTTG3P
PVT1
PXDNL
PYCR1
RAB3B
RAB3C
RACGAP1
RAD51AP1
RAD51
RAD54L
RAET1E
RAET1K
RASD2
RASGRF1
RASGRF2
RASL10B
RBM24
RBMY1A1
RBMY1J
RBMY2FP
RBP2
RDH8
RDM1
RECQL4
REEP2
REG1A
REG1B
REG3A
REN
RFPL4B
RFX6
RFX8
RGAG1
RGS9BP
RGSL1
RHBDL3
RHBG
RHOXF2B
RHO
RIBC2
RIMS2
RIPPLY2
RMST
RNASEH2A
RNF126P1
RNF157
RNF17
RNFT2
ROBO1
ROS1
RPL10L
RPRML
RPRM
RPS6KL1
RRM2
RTBDN
RTKN2
RTL1
RXRG
S100A3
S100P
SAGE1
SCG2
SCGB1D2
SCGN
SCN1A
SCN4A
SCRT1
SCUBE1
SCXB
SEMA5B
SEPT14
SEPT3
SERPINA12
SERPINI1
SEZ6L2
SEZ6
SFN
SFRP4
SFTA1P
SGOL1
SGOL2
SH2D4B
SH2D6
SH3GL3
SHC3
SHC4
SHCBP1
SHOX2
SIM1
SIX1
SIX2
SIX4
SI
SKA1
SKA3
SLC12A1
SLC22A11
SLC22A12
SLC22A6
SLC22A8
SLC24A5
SLC26A3
SLC26A6
SLC2A5
SLC30A2
SLC30A3
SLC30A8
SLC34A3
SLC36A2
SLC44A5
SLC45A2
SLC5A11
SLC6A10P
SLC6A15
SLC6A2
SLC6A7
SLC6A8
SLC6A9
SLC7A10
SLC7A11
SLC7A14
SLC9A11
SLCO1C1
SLCO6A1
SLITRK1
SLN
SMC1B
SMEK3P
SMPX
SMYD1
SNHG4
SNORA39
SNTG1
SOAT2
SOHLH1
SOHLH2
SOSTDC1
SOX11
SOX2
SP5
SP6
SP8
SPAG17
SPAG6
SPARCL1
SPATA17
SPATA21
SPC24
SPC25
SPERT
SPINK1
SPINK5
SPOCD1
SPOCK1
SPP1
SPTA1
SRRM4
SSTR5
SSX1
SSX2
SSX3
SSX4
SSX5
SSX6
SSX8
ST6GALNAC5
STIL
STMN1
STOX1
STRA6
SULT1C2
SULT4A1
SUN3
SVOP
SYCE2
SYN3
SYNGR4
SYT3
SYT5
TAC3
TACC3
TAL2
TBX18
TBX4
TCAM1P
TCAP
TCF19
TCL6
TCP10L2
TDGF1
TDGF3
TDRD5
TDRG1
TECRL
TEDDM1
TEKT5
TERT
TEX101
TEX11
TEX19
TFDP3
TGIF2LX
TGIF2LY
TGM3
TGM4
THBS4
THEM5
TIGD3
TINAG
TK1
TLX1NB
TLX1
TM4SF19
TM4SF20
TMC7
TMEM145
TMEM150B
TMEM207
TMEM40
TMEM61
TMEM88B
TMIE
TMPRSS15
TNFRSF19
TNFRSF4
TNNC1
TNNI3
TOP2A
TP53I3
TP53TG3B
TP73
TPRXL
TPTE2P1
TPTE2P3
TPTE
TPX2
TRAIP
TRAM1L1
TREML3
TRIM16L
TRIM16
TRIM17
TRIM31
TRIM45
TRIM50
TRIM54
TRIM60
TRIM71
TRIM7
TRIP13
TROAP
TRPC6
TRPM3
TRPM5
TSPAN5
TSPO2
TSPY1
TSPY2
TSPY3
TSPY4
TTC39A
TTC9
TTK
TUBA3C
TUBA4B
TUBAL3
TUBB4
TYRP1
UBD
UBE2C
UBE2T
UBL4B
UCN2
UGT1A10
UGT1A7
UGT2B11
UGT3A2
UGT8
UHRF1
ULBP2
UNC13A
UNC5D
UPK3A
USH1C
USH1G
UTS2R
VASH2
VCX3A
VCX3B
VCX
VCY
VGF
VGLL2
VSIG1
VSX1
WBSCR28
WDHD1
WDR62
WDR76
WDR87
WIF1
WNK4
WNT3A
XAGE1D
XAGE5
XKR3
XRCC2
XRCC3
YBX2
ZBED2
ZBTB12
ZCCHC12
ZIC2
ZIC4
ZIC5
ZMYND10
ZNF208
ZNF257
ZNF300
ZNF385D
ZNF389
ZNF492
ZNF534
ZNF541
ZNF556
ZNF560
ZNF648
ZNF676
ZNF679
ZNF681
ZNF695
ZNF716
ZNF727
ZNF735
ZNF781
ZNF826
ZNF883
ZNF98
ZNF99
ZSWIM5
ZWINT
